# Supplementary material for: Direct synthesis of spirobifluorenes by formal dehydrative coupling of biaryls and fluorenones
Source: Chem Sci. 2024 Jan 2;15(6):2112–7. doi: 10.1039/d3sc05977d (PMC10848674; doi:10.1039/d3sc05977d)
Supplement: SC-015-D3SC05977D-s002 [file SC-015-D3SC05977D-s002.cif]

# Electronic Supplementary Material (ESI) for Chemical Science.
# This journal is © The Royal Society of Chemistry 2024

####################################################################### 
# 
# This file contains crystal structure data downloaded from the 
# Cambridge Structural Database (CSD) hosted by the Cambridge 
# Crystallographic Data Centre (CCDC).
# 
# Full information about CCDC data access policies and citation 
# guidelines are available at http://www.ccdc.cam.ac.uk/access/V1 
# 
# Audit and citation data items may have been added by the CCDC. 
# Please retain this information to preserve the provenance of 
# this file and to allow appropriate attribution of the data. 
# 
#######################################################################

data_kato_200909_1
_database_code_depnum_ccdc_archive 'CCDC 2305237'
loop_
_audit_author_name
_audit_author_address
'Koji Hirano'
;Osaka University
Japan
;
_audit_update_record             
;
2023-11-02 deposited with the CCDC.	2024-01-02 downloaded from the CCDC.
;
_audit_creation_date             2020-09-09
_audit_creation_method           
;
Olex2 1.2
(compiled 2018.05.29 svn.r3508 for OlexSys, GUI svn.r5506)
;
_shelx_SHELXL_version_number     2017/1
_chemical_name_common            ?
_chemical_name_systematic        ?
_chemical_formula_moiety         'C29 H18 F3 N'
_chemical_formula_sum            'C29 H18 F3 N'
_chemical_formula_weight         437.44
_chemical_melting_point          ?
_chemical_oxdiff_formula         'C29 H18 F3 N'
loop_
_atom_type_symbol
_atom_type_description
_atom_type_scat_dispersion_real
_atom_type_scat_dispersion_imag
_atom_type_scat_source
C C 0.0181 0.0091 'International Tables Vol C Tables 4.2.6.8 and 6.1.1.4'
H H 0.0000 0.0000 'International Tables Vol C Tables 4.2.6.8 and 6.1.1.4'
F F 0.0727 0.0534 'International Tables Vol C Tables 4.2.6.8 and 6.1.1.4'
N N 0.0311 0.0180 'International Tables Vol C Tables 4.2.6.8 and 6.1.1.4'

_shelx_space_group_comment       
;
The symmetry employed for this shelxl refinement is uniquely defined
by the following loop, which should always be used as a source of
symmetry information in preference to the above space-group names.
They are only intended as comments.
;
_space_group_crystal_system      tetragonal
_space_group_IT_number           86
_space_group_name_H-M_alt        'P 42/n'
_space_group_name_Hall           '-P 4bc'
loop_
_space_group_symop_operation_xyz
'x, y, z'
'-x+1/2, -y+1/2, z'
'-y, x+1/2, z+1/2'
'y+1/2, -x, z+1/2'
'-x, -y, -z'
'x-1/2, y-1/2, -z'
'y, -x-1/2, -z-1/2'
'-y-1/2, x, -z-1/2'

_cell_length_a                   22.8051(3)
_cell_length_b                   22.8051(3)
_cell_length_c                   8.2792(2)
_cell_angle_alpha                90
_cell_angle_beta                 90
_cell_angle_gamma                90
_cell_volume                     4305.78(15)
_cell_formula_units_Z            8
_cell_measurement_reflns_used    7818
_cell_measurement_temperature    293(2)
_cell_measurement_theta_max      73.0870
_cell_measurement_theta_min      3.8290
_shelx_estimated_absorpt_T_max   ?
_shelx_estimated_absorpt_T_min   ?
_exptl_absorpt_coefficient_mu    0.796
_exptl_absorpt_correction_T_max  1.00000
_exptl_absorpt_correction_T_min  0.58822
_exptl_absorpt_correction_type   multi-scan
_exptl_absorpt_process_details   
;
CrysAlisPro 1.171.40.43a (Rigaku Oxford Diffraction, 2019)
Empirical absorption correction using spherical harmonics,
 implemented in SCALE3 ABSPACK scaling algorithm.
;
_exptl_absorpt_special_details   ?
_exptl_crystal_colour            colourless
_exptl_crystal_colour_primary    colourless
_exptl_crystal_density_diffrn    1.350
_exptl_crystal_density_meas      ?
_exptl_crystal_density_method    ?
_exptl_crystal_description       prism
_exptl_crystal_F_000             1808
loop_
_exptl_crystal_face_index_h
_exptl_crystal_face_index_k
_exptl_crystal_face_index_l
_exptl_crystal_face_perp_dist
0 14 1 0.1234
-13 7 -1 0.0575
1 -14 -1 0.1211
10 -11 0 0.1166
14 2 2 0.0975
7 13 0 0.1249
1 0 -5 0.1166
-7 -13 0 0.1214
-1 1 5 0.1087
14 -2 -1 0.1132
14 5 0 0.0957
0 -15 0 0.1001

_exptl_crystal_size_max          0.254
_exptl_crystal_size_mid          0.247
_exptl_crystal_size_min          0.182
loop_
_exptl_oxdiff_crystal_face_indexfrac_h
_exptl_oxdiff_crystal_face_indexfrac_k
_exptl_oxdiff_crystal_face_indexfrac_l
_exptl_oxdiff_crystal_face_x
_exptl_oxdiff_crystal_face_y
_exptl_oxdiff_crystal_face_z
0.1410 14.2615 1.4381 0.0108 0.4432 0.8964
-12.8610 6.7032 -1.0643 0.0257 0.9970 -0.0734
0.7136 -14.3231 -1.3292 -0.0122 -0.4973 -0.8675
9.5376 -11.2989 0.1596 -0.0239 -0.9398 -0.3409
13.6113 1.8108 2.0126 -0.0203 -0.7730 0.6340
7.2003 12.9367 0.1080 0.3633 0.0295 0.9312
1.1632 -0.1967 -5.3576 0.9309 0.0735 -0.3579
-7.2120 -12.9328 -0.0498 -0.3734 -0.0302 -0.9272
-0.8331 0.7881 5.3586 -0.9136 -0.0721 0.4002
14.4239 -1.5309 -1.0755 0.4622 -0.8499 0.2529
14.0651 4.6211 0.1533 0.3547 -0.6514 0.6708
0.4016 -14.7352 0.4708 -0.3317 -0.5429 -0.7715

_exptl_transmission_factor_max   ?
_exptl_transmission_factor_min   ?
_diffrn_reflns_av_R_equivalents  0.0584
_diffrn_reflns_av_unetI/netI     0.0470
_diffrn_reflns_Laue_measured_fraction_full 0.999
_diffrn_reflns_Laue_measured_fraction_max 0.978
_diffrn_reflns_limit_h_max       28
_diffrn_reflns_limit_h_min       -28
_diffrn_reflns_limit_k_max       28
_diffrn_reflns_limit_k_min       -26
_diffrn_reflns_limit_l_max       10
_diffrn_reflns_limit_l_min       -9
_diffrn_reflns_number            18566
_diffrn_reflns_point_group_measured_fraction_full 0.999
_diffrn_reflns_point_group_measured_fraction_max 0.978
_diffrn_reflns_theta_full        67.684
_diffrn_reflns_theta_max         74.249
_diffrn_reflns_theta_min         3.877
_diffrn_ambient_temperature      293(2)
_diffrn_detector                 'CCD plate'
_diffrn_detector_area_resol_mean 10.0000
_diffrn_detector_type            HyPix
_diffrn_measured_fraction_theta_full 0.999
_diffrn_measured_fraction_theta_max 0.978
_diffrn_measurement_details      
;
List of Runs (angles in degrees, time in seconds):

  # Type    Start    End  Width  t~exp~   \w     \q     \k     \f   Frames
#--------------------------------------------------------------------------
  1  \w     82.00 131.00   0.50    0.40    --   76.50  89.00 168.00   98
  2  \w   -176.00 -85.00   0.50    0.40    -- -106.00 -93.00 -46.00  182
  3  \w    -71.00 -46.00   0.50    0.40    -- -106.00  46.00 -42.00   50
  4  \w   -127.00-101.00   0.50    0.40    -- -106.00  46.00 -42.00   52
  5  \w    -62.00  33.00   0.50    0.12    --  -42.80  46.00 -42.00  190
  6  \w   -116.00 -87.00   0.50    0.12    --  -42.80-125.00 -30.00   58
  7  \w   -107.00 -70.00   0.50    0.12    --  -42.80-125.00  90.00   74
  8  \w     30.00  75.00   0.50    0.12    --   42.80-125.00-180.00   90
  9  \w    -65.00 -35.00   0.50    0.40    -- -106.00 125.00  30.00   60
 10  \w   -117.00 -75.00   0.50    0.40    -- -106.00 125.00  30.00   84
 11  \w    -91.00 -65.00   0.50    0.40    -- -106.00 125.00 120.00   52
 12  \w   -156.00-130.00   0.50    0.40    -- -106.00 -37.00 120.00   52
 13  \w   -177.00 -83.00   0.50    0.40    -- -106.00 -99.00   0.00  188
 14  \w   -163.00 -83.00   0.50    0.40    -- -106.00 -37.00   0.00  160
 15  \w    -97.00 -64.00   0.50    0.40    -- -106.00  57.00-180.00   66
;
_diffrn_measurement_device       'four-circle diffractometer'
_diffrn_measurement_device_type  
'XtaLAB Synergy, Single source at offset/far, HyPix'
_diffrn_measurement_method       '\w scans'
_diffrn_orient_matrix_type       
'CrysAlisPro convention (1999,Acta A55,543-557)'
_diffrn_orient_matrix_UB_11      0.0212630000
_diffrn_orient_matrix_UB_12      0.0176673000
_diffrn_orient_matrix_UB_13      -0.1697788000
_diffrn_orient_matrix_UB_21      -0.0573166000
_diffrn_orient_matrix_UB_22      0.0344070000
_diffrn_orient_matrix_UB_23      -0.0274186000
_diffrn_orient_matrix_UB_31      0.0287116000
_diffrn_orient_matrix_UB_32      0.0554080000
_diffrn_orient_matrix_UB_33      0.0710069000
_diffrn_radiation_monochromator  mirror
_diffrn_radiation_probe          x-ray
_diffrn_radiation_type           CuK\a
_diffrn_radiation_wavelength     1.54184
_diffrn_source                   'micro-focus sealed X-ray tube'
_diffrn_source_type              'PhotonJet (Cu) X-ray Source'
_reflns_Friedel_coverage         0.000
_reflns_Friedel_fraction_full    .
_reflns_Friedel_fraction_max     .
_reflns_number_gt                3654
_reflns_number_total             4300
_reflns_odcompleteness_completeness 99.32
_reflns_odcompleteness_iscentric 1
_reflns_odcompleteness_theta     71.98
_reflns_special_details          
;
 Reflections were merged by SHELXL according to the crystal
 class for the calculation of statistics and refinement.
 
 _reflns_Friedel_fraction is defined as the number of unique
 Friedel pairs measured divided by the number that would be
 possible theoretically, ignoring centric projections and
 systematic absences.
;
_reflns_threshold_expression     'I > 2\s(I)'
_computing_cell_refinement       'CrysAlisPro 1.171.40.43a (Rigaku OD, 2019)'
_computing_data_collection       'CrysAlisPro 1.171.40.43a (Rigaku OD, 2019)'
_computing_data_reduction        'CrysAlisPro 1.171.40.43a (Rigaku OD, 2019)'
_computing_molecular_graphics    'Olex2 (Dolomanov et al., 2009)'
_computing_publication_material  'Olex2 (Dolomanov et al., 2009)'
_computing_structure_refinement  'ShelXL (Sheldrick, 2015)'
_computing_structure_solution    'ShelXT (Sheldrick, 2015)'
_refine_diff_density_max         0.958
_refine_diff_density_min         -0.371
_refine_diff_density_rms         0.069
_refine_ls_extinction_coef       .
_refine_ls_extinction_method     none
_refine_ls_goodness_of_fit_ref   1.098
_refine_ls_hydrogen_treatment    constr
_refine_ls_matrix_type           full
_refine_ls_number_parameters     390
_refine_ls_number_reflns         4300
_refine_ls_number_restraints     158
_refine_ls_R_factor_all          0.0997
_refine_ls_R_factor_gt           0.0918
_refine_ls_restrained_S_all      1.081
_refine_ls_shift/su_max          0.000
_refine_ls_shift/su_mean         0.000
_refine_ls_structure_factor_coef Fsqd
_refine_ls_weighting_details     
'w=1/[\s^2^(Fo^2^)+(0.1706P)^2^+3.1964P] where P=(Fo^2^+2Fc^2^)/3'
_refine_ls_weighting_scheme      calc
_refine_ls_wR_factor_gt          0.2877
_refine_ls_wR_factor_ref         0.2963
_refine_special_details          ?
_olex2_refinement_description    
;
1. Fixed Uiso
 At 1.2 times of:
  All C(H) groups
 At 1.5 times of:
  All C(H,H,H) groups
2. Rigid bond restraints
 C20, C15, C16, C17, C18, C19
 with sigma for 1-2 distances of 0.01 and sigma for 1-3 distances of 0.01
 C15A, C16A, C17A, C18A, C19A
 with sigma for 1-2 distances of 0.01 and sigma for 1-3 distances of 0.01
 C21A, C22A, C23A, C24A, C14A
 with sigma for 1-2 distances of 0.01 and sigma for 1-3 distances of 0.01
 C14, C13, C21, C22, C23, C24
 with sigma for 1-2 distances of 0.01 and sigma for 1-3 distances of 0.01
3. Uiso/Uaniso restraints and constraints
C20 \\sim C15 \\sim C16 \\sim C17 \\sim C18 \\sim C19: within 1.7A with sigma
of 0.04 and sigma for terminal atoms of 0.08
C15A \\sim C16A \\sim C17A \\sim C18A \\sim C19A: within 1.7A with sigma of
0.04 and sigma for terminal atoms of 0.08
C21A \\sim C22A \\sim C23A \\sim C24A \\sim C14A: within 1.7A with sigma of
0.04 and sigma for terminal atoms of 0.08
C13 \\sim C21 \\sim C22 \\sim C23 \\sim C24 \\sim C14: within 1.7A with sigma
of 0.04 and sigma for terminal atoms of 0.08
4. Others
 Sof(C21A)=Sof(H21A)=Sof(C22A)=Sof(H22A)=Sof(C23A)=Sof(H23A)=Sof(C24A)=
 Sof(H24A)=Sof(C14A)=Sof(C15A)=Sof(C16A)=Sof(H16A)=Sof(C17A)=Sof(H17A)=
 Sof(C18A)=Sof(H18A)=Sof(C19A)=Sof(H19A)=1-FVAR(1)
 Sof(C15)=Sof(C14)=Sof(C19)=Sof(H19)=Sof(C21)=Sof(H21)=Sof(C24)=Sof(H24)=
 Sof(C17)=Sof(H17)=Sof(C18)=Sof(H18)=Sof(C16)=Sof(H16)=Sof(C23)=Sof(H23)=
 Sof(C22)=Sof(H22)=FVAR(1)
5.a Aromatic/amide H refined with riding coordinates:
 C3(H3), C6(H6), C27(H27), C28(H28), C4(H4), C19(H19), C21(H21), C25(H25),
 C24(H24), C26(H26), C17(H17), C18(H18), C16(H16), C23(H23), C22(H22),
 C21A(H21A), C22A(H22A), C23A(H23A), C24A(H24A), C16A(H16A), C17A(H17A),
 C18A(H18A), C19A(H19A)
5.b Idealised Me refined as rotating group:
 C33(H33A,H33B,H33C)
;
_atom_sites_solution_hydrogens   geom
_atom_sites_solution_primary     dual
_atom_sites_solution_secondary   ?
loop_
_atom_site_label
_atom_site_type_symbol
_atom_site_fract_x
_atom_site_fract_y
_atom_site_fract_z
_atom_site_U_iso_or_equiv
_atom_site_adp_type
_atom_site_occupancy
_atom_site_site_symmetry_order
_atom_site_calc_flag
_atom_site_refinement_flags_posn
_atom_site_refinement_flags_adp
_atom_site_refinement_flags_occupancy
_atom_site_disorder_assembly
_atom_site_disorder_group
N12 N 0.02459(12) 0.53574(11) 0.3348(4) 0.0527(7) Uani 1 1 d . . . . .
F30 F 0.32495(13) 0.61470(14) 0.6557(4) 0.0970(9) Uani 1 1 d . . . . .
F31 F 0.27882(14) 0.69233(14) 0.7166(4) 0.1065(11) Uani 1 1 d . . . . .
C9 C 0.11046(12) 0.48800(12) 0.2901(3) 0.0405(6) Uani 1 1 d . . . . .
C8 C 0.17639(12) 0.48987(12) 0.3126(3) 0.0398(6) Uani 1 1 d . . . . .
C7 C 0.18264(13) 0.54704(12) 0.4084(3) 0.0435(7) Uani 1 1 d . . . . .
C1 C 0.08401(13) 0.53578(12) 0.3614(4) 0.0438(7) Uani 1 1 d . . . . .
C2 C 0.12759(13) 0.57300(13) 0.4379(4) 0.0458(7) Uani 1 1 d . . . . .
C10 C 0.06751(13) 0.45483(13) 0.2101(3) 0.0454(7) Uani 1 1 d . . . . .
C20 C 0.20224(14) 0.43569(12) 0.3945(4) 0.0499(8) Uani 1 1 d . U . . .
C13 C 0.20868(13) 0.48911(15) 0.1513(4) 0.0495(7) Uani 1 1 d . U . . .
C3 C 0.12545(16) 0.62499(14) 0.5252(4) 0.0529(8) Uani 1 1 d . . . . .
H3 H 0.089605 0.642473 0.548760 0.063 Uiso 1 1 calc R . . . .
F32 F 0.31508(17) 0.68129(19) 0.4823(4) 0.1275(15) Uani 1 1 d . . . . .
C11 C 0.01248(15) 0.48647(14) 0.2397(4) 0.0539(8) Uani 1 1 d . . . . .
C6 C 0.23342(16) 0.57406(15) 0.4610(4) 0.0542(8) Uani 1 1 d . . . . .
H6 H 0.269701 0.557140 0.439581 0.065 Uiso 1 1 calc R . . . .
C15 C 0.2440(5) 0.4102(5) 0.2760(14) 0.0391(18) Uani 0.63(2) 1 d . U P A 1
C14 C 0.2458(5) 0.4455(5) 0.1294(11) 0.040(2) Uani 0.63(2) 1 d . U P A 1
C27 C 0.01125(17) 0.38550(18) 0.0491(6) 0.0681(10) Uani 1 1 d . . . . .
H27 H 0.010176 0.352568 -0.017102 0.082 Uiso 1 1 calc R . . . .
C28 C 0.06518(16) 0.40496(15) 0.1157(4) 0.0561(8) Uani 1 1 d . . . . .
H28 H 0.099333 0.383911 0.095491 0.067 Uiso 1 1 calc R . . . .
C5 C 0.23024(18) 0.62606(16) 0.5451(4) 0.0616(9) Uani 1 1 d . . . . .
C4 C 0.17744(19) 0.65056(18) 0.5769(5) 0.0658(9) Uani 1 1 d . . . . .
H4 H 0.175936 0.685440 0.635014 0.079 Uiso 1 1 calc R . . . .
C19 C 0.1954(5) 0.4112(5) 0.5318(15) 0.052(2) Uani 0.63(2) 1 d . U P A 1
H19 H 0.169577 0.428002 0.605474 0.063 Uiso 0.63(2) 1 calc R . P A 1
C21 C 0.2012(5) 0.5338(5) 0.0287(15) 0.049(2) Uani 0.63(2) 1 d . U P A 1
H21 H 0.177559 0.566362 0.046434 0.058 Uiso 0.63(2) 1 calc R . P A 1
C25 C -0.04006(16) 0.46728(18) 0.1781(5) 0.0658(10) Uani 1 1 d . . . . .
H25 H -0.074529 0.487750 0.198761 0.079 Uiso 1 1 calc R . . . .
C24 C 0.2759(4) 0.4370(6) -0.0188(13) 0.055(2) Uani 0.63(2) 1 d . U P A 1
H24 H 0.300305 0.404833 -0.034863 0.066 Uiso 0.63(2) 1 calc R . P A 1
C26 C -0.0408(2) 0.41656(19) 0.0841(6) 0.0749(11) Uani 1 1 d . . . . .
H26 H -0.076257 0.402896 0.043627 0.090 Uiso 1 1 calc R . . . .
C29 C 0.2865(2) 0.6539(2) 0.5996(5) 0.0748(11) Uani 1 1 d . . . . .
C33 C -0.01741(17) 0.57935(17) 0.3819(5) 0.0668(10) Uani 1 1 d . . . . .
H33A H 0.002108 0.610097 0.440137 0.100 Uiso 1 1 calc GR . . . .
H33B H -0.046652 0.561769 0.449838 0.100 Uiso 1 1 calc GR . . . .
H33C H -0.035769 0.595381 0.287410 0.100 Uiso 1 1 calc GR . . . .
C17 C 0.2634(5) 0.3338(4) 0.4682(18) 0.059(2) Uani 0.63(2) 1 d . U P A 1
H17 H 0.283133 0.299729 0.497538 0.070 Uiso 0.63(2) 1 calc R . P A 1
C18 C 0.2253(5) 0.3601(5) 0.5757(15) 0.059(2) Uani 0.63(2) 1 d . U P A 1
H18 H 0.219470 0.343835 0.677393 0.070 Uiso 0.63(2) 1 calc R . P A 1
C16 C 0.2724(3) 0.3582(3) 0.3165(15) 0.0506(19) Uani 0.63(2) 1 d . U P A 1
H16 H 0.297216 0.339992 0.242658 0.061 Uiso 0.63(2) 1 calc R . P A 1
C23 C 0.2673(4) 0.4783(7) -0.1380(11) 0.065(3) Uani 0.63(2) 1 d . U P A 1
H23 H 0.286618 0.473863 -0.236076 0.078 Uiso 0.63(2) 1 calc R . P A 1
C22 C 0.2309(4) 0.5261(6) -0.1167(11) 0.063(2) Uani 0.63(2) 1 d . U P A 1
H22 H 0.226269 0.553205 -0.199591 0.075 Uiso 0.63(2) 1 calc R . P A 1
C21A C 0.2099(11) 0.5137(11) 0.021(3) 0.064(5) Uani 0.37(2) 1 d . U P A 2
H21A H 0.186432 0.546786 0.009432 0.077 Uiso 0.37(2) 1 calc R . P A 2
C22A C 0.2429(10) 0.4970(13) -0.111(2) 0.074(5) Uani 0.37(2) 1 d . U P A 2
H22A H 0.242894 0.519724 -0.203922 0.088 Uiso 0.37(2) 1 calc R . P A 2
C23A C 0.2762(8) 0.4462(15) -0.103(4) 0.082(6) Uani 0.37(2) 1 d . U P A 2
H23A H 0.297166 0.433783 -0.193357 0.099 Uiso 0.37(2) 1 calc R . P A 2
C24A C 0.2780(7) 0.4134(11) 0.041(3) 0.075(5) Uani 0.37(2) 1 d . U P A 2
H24A H 0.302567 0.380920 0.047911 0.090 Uiso 0.37(2) 1 calc R . P A 2
C14A C 0.2441(8) 0.4287(8) 0.171(3) 0.051(5) Uani 0.37(2) 1 d . U P A 2
C15A C 0.2349(9) 0.4017(9) 0.328(3) 0.053(5) Uani 0.37(2) 1 d . U P A 2
C16A C 0.2603(10) 0.3507(7) 0.405(4) 0.072(6) Uani 0.37(2) 1 d . U P A 2
H16A H 0.288138 0.327773 0.352266 0.086 Uiso 0.37(2) 1 calc R . P A 2
C17A C 0.2422(12) 0.3377(7) 0.555(4) 0.077(6) Uani 0.37(2) 1 d . U P A 2
H17A H 0.257593 0.304610 0.605367 0.093 Uiso 0.37(2) 1 calc R . P A 2
C18A C 0.2041(11) 0.3690(7) 0.633(3) 0.071(5) Uani 0.37(2) 1 d . U P A 2
H18A H 0.191746 0.356573 0.734736 0.086 Uiso 0.37(2) 1 calc R . P A 2
C19A C 0.1816(11) 0.4197(8) 0.572(2) 0.052(4) Uani 0.37(2) 1 d . U P A 2
H19A H 0.155893 0.443345 0.629607 0.062 Uiso 0.37(2) 1 calc R . P A 2

loop_
_atom_site_aniso_label
_atom_site_aniso_U_11
_atom_site_aniso_U_22
_atom_site_aniso_U_33
_atom_site_aniso_U_23
_atom_site_aniso_U_13
_atom_site_aniso_U_12
N12 0.0496(14) 0.0462(14) 0.0623(16) 0.0048(12) 0.0082(12) 0.0120(11)
F30 0.0817(17) 0.0967(19) 0.113(2) -0.0271(17) -0.0247(16) -0.0012(14)
F31 0.101(2) 0.098(2) 0.121(2) -0.0479(18) -0.0237(18) 0.0030(16)
C9 0.0415(14) 0.0396(13) 0.0404(14) 0.0039(10) 0.0040(11) 0.0089(10)
C8 0.0414(14) 0.0382(13) 0.0397(13) -0.0001(10) 0.0004(11) 0.0071(10)
C7 0.0525(16) 0.0397(14) 0.0383(14) 0.0023(11) 0.0020(11) 0.0056(11)
C1 0.0464(15) 0.0427(14) 0.0425(14) 0.0030(11) 0.0050(12) 0.0090(11)
C2 0.0527(16) 0.0403(14) 0.0444(15) 0.0032(11) 0.0079(12) 0.0090(12)
C10 0.0482(15) 0.0478(15) 0.0401(14) 0.0078(11) 0.0052(11) -0.0013(12)
C20 0.0500(16) 0.0345(14) 0.0651(19) -0.0007(13) -0.0194(14) 0.0026(12)
C13 0.0390(14) 0.0652(19) 0.0442(17) -0.0120(14) 0.0022(12) -0.0028(13)
C3 0.0603(18) 0.0450(16) 0.0535(17) -0.0052(13) 0.0085(14) 0.0079(13)
F32 0.125(3) 0.154(3) 0.104(2) 0.023(2) -0.019(2) -0.075(2)
C11 0.0552(18) 0.0514(17) 0.0550(18) 0.0095(14) -0.0019(14) 0.0034(13)
C6 0.0616(19) 0.0528(17) 0.0483(16) 0.0058(13) -0.0055(14) -0.0012(14)
C15 0.028(3) 0.031(4) 0.059(5) -0.003(3) -0.002(3) -0.005(3)
C14 0.036(3) 0.038(5) 0.046(3) -0.005(3) 0.000(2) -0.009(3)
C27 0.059(2) 0.058(2) 0.087(3) 0.0052(19) -0.0089(19) -0.0067(16)
C28 0.0599(19) 0.0506(17) 0.0578(19) 0.0020(14) 0.0013(15) 0.0050(14)
C5 0.076(2) 0.0537(18) 0.0553(19) 0.0003(15) -0.0037(17) -0.0045(16)
C4 0.078(2) 0.064(2) 0.0555(19) -0.0009(16) 0.0063(17) 0.0010(18)
C19 0.053(4) 0.050(4) 0.053(5) -0.003(3) -0.001(3) -0.003(3)
C21 0.046(3) 0.059(5) 0.041(4) 0.007(4) 0.003(3) 0.003(3)
C25 0.0506(18) 0.069(2) 0.078(2) 0.0096(19) 0.0019(17) 0.0055(16)
C24 0.042(3) 0.072(5) 0.050(5) -0.021(4) 0.002(4) -0.002(3)
C26 0.077(3) 0.065(2) 0.083(3) -0.001(2) 0.009(2) -0.0107(19)
C29 0.084(3) 0.074(3) 0.067(2) -0.001(2) -0.016(2) -0.014(2)
C33 0.061(2) 0.061(2) 0.078(2) 0.0026(18) 0.0115(18) 0.0205(16)
C17 0.055(4) 0.034(4) 0.087(7) 0.007(4) -0.032(4) -0.001(3)
C18 0.062(6) 0.041(5) 0.072(5) 0.015(4) -0.018(4) -0.005(4)
C16 0.044(3) 0.033(3) 0.076(5) -0.007(3) -0.021(3) 0.004(2)
C23 0.046(4) 0.104(8) 0.045(4) -0.014(4) 0.008(3) -0.006(5)
C22 0.052(4) 0.094(6) 0.042(3) 0.007(4) 0.000(3) 0.000(4)
C21A 0.066(10) 0.081(13) 0.046(7) -0.022(9) 0.005(6) -0.006(8)
C22A 0.060(11) 0.110(14) 0.051(7) -0.027(8) 0.018(6) -0.021(9)
C23A 0.053(7) 0.115(15) 0.079(10) -0.053(11) 0.011(10) -0.020(8)
C24A 0.046(6) 0.084(10) 0.095(12) -0.054(9) 0.006(7) -0.005(7)
C14A 0.026(4) 0.032(9) 0.095(13) -0.025(8) 0.011(9) -0.005(6)
C15A 0.034(7) 0.031(6) 0.094(13) -0.001(7) -0.016(8) -0.008(5)
C16A 0.066(9) 0.036(7) 0.114(15) -0.015(9) -0.052(10) 0.014(7)
C17A 0.081(12) 0.034(7) 0.116(13) 0.004(7) -0.063(10) -0.004(6)
C18A 0.084(11) 0.042(6) 0.088(10) 0.021(7) -0.048(8) -0.013(7)
C19A 0.081(11) 0.035(6) 0.040(7) 0.015(5) -0.020(6) -0.004(5)

_geom_special_details            
;
 All esds (except the esd in the dihedral angle between two l.s. planes)
 are estimated using the full covariance matrix.  The cell esds are taken
 into account individually in the estimation of esds in distances, angles
 and torsion angles; correlations between esds in cell parameters are only
 used when they are defined by crystal symmetry.  An approximate (isotropic)
 treatment of cell esds is used for estimating esds involving l.s. planes.
;
loop_
_geom_bond_atom_site_label_1
_geom_bond_atom_site_label_2
_geom_bond_distance
_geom_bond_site_symmetry_2
_geom_bond_publ_flag
N12 C1 1.373(4) . ?
N12 C11 1.400(5) . ?
N12 C33 1.435(4) . ?
F30 C29 1.335(5) . ?
F31 C29 1.319(5) . ?
C9 C8 1.516(4) . ?
C9 C1 1.378(4) . ?
C9 C10 1.403(4) . ?
C8 C7 1.533(4) . ?
C8 C20 1.528(4) . ?
C8 C13 1.525(4) . ?
C7 C2 1.409(4) . ?
C7 C6 1.382(5) . ?
C1 C2 1.453(4) . ?
C2 C3 1.390(4) . ?
C10 C11 1.468(5) . ?
C10 C28 1.381(5) . ?
C20 C15 1.486(11) . ?
C20 C19 1.276(12) . ?
C20 C15A 1.21(2) . ?
C20 C19A 1.58(2) . ?
C13 C14 1.317(12) . ?
C13 C21 1.448(11) . ?
C13 C21A 1.21(3) . ?
C13 C14A 1.60(2) . ?
C3 H3 0.9300 . ?
C3 C4 1.389(6) . ?
F32 C29 1.327(6) . ?
C11 C25 1.374(5) . ?
C6 H6 0.9300 . ?
C6 C5 1.377(5) . ?
C15 C14 1.458(10) . ?
C15 C16 1.392(11) . ?
C14 C24 1.420(12) . ?
C27 H27 0.9300 . ?
C27 C28 1.419(5) . ?
C27 C26 1.412(6) . ?
C28 H28 0.9300 . ?
C5 C4 1.353(6) . ?
C5 C29 1.500(6) . ?
C4 H4 0.9300 . ?
C19 H19 0.9300 . ?
C19 C18 1.397(14) . ?
C21 H21 0.9300 . ?
C21 C22 1.392(12) . ?
C25 H25 0.9300 . ?
C25 C26 1.394(6) . ?
C24 H24 0.9300 . ?
C24 C23 1.379(14) . ?
C26 H26 0.9300 . ?
C33 H33A 0.9600 . ?
C33 H33B 0.9600 . ?
C33 H33C 0.9600 . ?
C17 H17 0.9300 . ?
C17 C18 1.382(14) . ?
C17 C16 1.389(13) . ?
C18 H18 0.9300 . ?
C16 H16 0.9300 . ?
C23 H23 0.9300 . ?
C23 C22 1.380(13) . ?
C22 H22 0.9300 . ?
C21A H21A 0.9300 . ?
C21A C22A 1.38(2) . ?
C22A H22A 0.9300 . ?
C22A C23A 1.39(3) . ?
C23A H23A 0.9300 . ?
C23A C24A 1.41(3) . ?
C24A H24A 0.9300 . ?
C24A C14A 1.37(2) . ?
C14A C15A 1.46(2) . ?
C15A C16A 1.45(2) . ?
C16A H16A 0.9300 . ?
C16A C17A 1.34(3) . ?
C17A H17A 0.9300 . ?
C17A C18A 1.30(3) . ?
C18A H18A 0.9300 . ?
C18A C19A 1.36(2) . ?
C19A H19A 0.9300 . ?

loop_
_geom_angle_atom_site_label_1
_geom_angle_atom_site_label_2
_geom_angle_atom_site_label_3
_geom_angle
_geom_angle_site_symmetry_1
_geom_angle_site_symmetry_3
_geom_angle_publ_flag
C1 N12 C11 106.6(2) . . ?
C1 N12 C33 127.9(3) . . ?
C11 N12 C33 125.3(3) . . ?
C1 C9 C8 111.1(3) . . ?
C1 C9 C10 108.8(3) . . ?
C10 C9 C8 139.9(3) . . ?
C9 C8 C7 100.4(2) . . ?
C9 C8 C20 114.5(2) . . ?
C9 C8 C13 111.8(2) . . ?
C20 C8 C7 115.0(2) . . ?
C13 C8 C7 114.7(2) . . ?
C13 C8 C20 101.1(2) . . ?
C2 C7 C8 111.4(3) . . ?
C6 C7 C8 128.3(3) . . ?
C6 C7 C2 120.3(3) . . ?
N12 C1 C9 111.3(3) . . ?
N12 C1 C2 138.2(3) . . ?
C9 C1 C2 110.4(3) . . ?
C7 C2 C1 106.8(2) . . ?
C3 C2 C7 118.7(3) . . ?
C3 C2 C1 134.5(3) . . ?
C9 C10 C11 104.7(3) . . ?
C28 C10 C9 137.5(3) . . ?
C28 C10 C11 117.8(3) . . ?
C8 C20 C19A 118.9(7) . . ?
C15 C20 C8 105.7(5) . . ?
C19 C20 C8 134.6(6) . . ?
C19 C20 C15 119.7(6) . . ?
C15A C20 C8 123.7(12) . . ?
C15A C20 C19A 117.2(12) . . ?
C8 C13 C14A 99.5(10) . . ?
C14 C13 C8 116.1(5) . . ?
C14 C13 C21 120.6(6) . . ?
C21 C13 C8 123.3(5) . . ?
C21A C13 C8 141.5(12) . . ?
C21A C13 C14A 118.3(12) . . ?
C2 C3 H3 120.4 . . ?
C4 C3 C2 119.2(3) . . ?
C4 C3 H3 120.4 . . ?
N12 C11 C10 108.6(3) . . ?
C25 C11 N12 129.5(3) . . ?
C25 C11 C10 121.8(3) . . ?
C7 C6 H6 120.0 . . ?
C5 C6 C7 119.9(3) . . ?
C5 C6 H6 120.0 . . ?
C14 C15 C20 110.5(8) . . ?
C16 C15 C20 118.3(7) . . ?
C16 C15 C14 131.2(10) . . ?
C13 C14 C15 106.6(8) . . ?
C13 C14 C24 122.2(8) . . ?
C24 C14 C15 131.0(10) . . ?
C28 C27 H27 120.3 . . ?
C26 C27 H27 120.3 . . ?
C26 C27 C28 119.4(4) . . ?
C10 C28 C27 120.7(3) . . ?
C10 C28 H28 119.6 . . ?
C27 C28 H28 119.6 . . ?
C6 C5 C29 118.1(4) . . ?
C4 C5 C6 120.1(4) . . ?
C4 C5 C29 121.8(4) . . ?
C3 C4 H4 119.1 . . ?
C5 C4 C3 121.7(4) . . ?
C5 C4 H4 119.1 . . ?
C20 C19 H19 118.8 . . ?
C20 C19 C18 122.4(8) . . ?
C18 C19 H19 118.8 . . ?
C13 C21 H21 121.3 . . ?
C22 C21 C13 117.4(7) . . ?
C22 C21 H21 121.3 . . ?
C11 C25 H25 120.6 . . ?
C11 C25 C26 118.8(4) . . ?
C26 C25 H25 120.6 . . ?
C14 C24 H24 121.5 . . ?
C23 C24 C14 117.1(9) . . ?
C23 C24 H24 121.5 . . ?
C27 C26 H26 119.3 . . ?
C25 C26 C27 121.4(4) . . ?
C25 C26 H26 119.3 . . ?
F30 C29 C5 112.6(4) . . ?
F31 C29 F30 106.0(4) . . ?
F31 C29 F32 106.8(4) . . ?
F31 C29 C5 112.9(4) . . ?
F32 C29 F30 104.3(4) . . ?
F32 C29 C5 113.5(4) . . ?
N12 C33 H33A 109.5 . . ?
N12 C33 H33B 109.5 . . ?
N12 C33 H33C 109.5 . . ?
H33A C33 H33B 109.5 . . ?
H33A C33 H33C 109.5 . . ?
H33B C33 H33C 109.5 . . ?
C18 C17 H17 119.9 . . ?
C18 C17 C16 120.1(8) . . ?
C16 C17 H17 119.9 . . ?
C19 C18 H18 119.9 . . ?
C17 C18 C19 120.1(9) . . ?
C17 C18 H18 119.9 . . ?
C15 C16 H16 120.3 . . ?
C17 C16 C15 119.3(8) . . ?
C17 C16 H16 120.3 . . ?
C24 C23 H23 118.9 . . ?
C24 C23 C22 122.3(8) . . ?
C22 C23 H23 118.9 . . ?
C21 C22 H22 119.9 . . ?
C23 C22 C21 120.1(7) . . ?
C23 C22 H22 119.9 . . ?
C13 C21A H21A 117.0 . . ?
C13 C21A C22A 125.9(19) . . ?
C22A C21A H21A 117.0 . . ?
C21A C22A H22A 120.2 . . ?
C21A C22A C23A 119.7(18) . . ?
C23A C22A H22A 120.2 . . ?
C22A C23A H23A 120.1 . . ?
C22A C23A C24A 119.8(16) . . ?
C24A C23A H23A 120.1 . . ?
C23A C24A H24A 119.6 . . ?
C14A C24A C23A 120.8(17) . . ?
C14A C24A H24A 119.6 . . ?
C24A C14A C13 115.1(18) . . ?
C24A C14A C15A 132.5(17) . . ?
C15A C14A C13 112.3(14) . . ?
C20 C15A C14A 103.0(14) . . ?
C20 C15A C16A 124(2) . . ?
C16A C15A C14A 132.4(19) . . ?
C15A C16A H16A 121.3 . . ?
C17A C16A C15A 117.4(17) . . ?
C17A C16A H16A 121.3 . . ?
C16A C17A H17A 118.5 . . ?
C18A C17A C16A 123.1(15) . . ?
C18A C17A H17A 118.5 . . ?
C17A C18A H18A 119.0 . . ?
C17A C18A C19A 122.1(17) . . ?
C19A C18A H18A 119.0 . . ?
C20 C19A H19A 122.2 . . ?
C18A C19A C20 115.5(14) . . ?
C18A C19A H19A 122.2 . . ?

_shelx_res_file                  
;
TITL kato_200909_1_a.res in P4(2)/n
    kato_200909_1.res
    created by SHELXL-2017/1 at 20:00:11 on 09-Sep-2020
REM Old TITL kato_200909_1 in P4(2)/n
REM SHELXT solution in P4(2)/n
REM R1 0.276, Rweak 0.065, Alpha 0.042, Orientation as input
REM Formula found by SHELXT: C28 N2 F3
CELL 1.54184 22.8051 22.8051 8.2792 90 90 90
ZERR 8 0.0003 0.0003 0.0002 0 0 0
LATT 1
SYMM 0.5-X,0.5-Y,+Z
SYMM -Y,0.5+X,0.5+Z
SYMM 0.5+Y,-X,0.5+Z
SFAC C H F N
UNIT 232 144 24 8
DELU C20 C15 C16 C17 C18 C19
DELU C15A C16A C17A C18A C19A
DELU C21A C22A C23A C24A C14A
DELU C14 C13 C21 C22 C23 C24
SIMU 0.04 0.08 1.7 C20 C15 C16 C17 C18 C19
SIMU 0.04 0.08 1.7 C15A C16A C17A C18A C19A
SIMU 0.04 0.08 1.7 C21A C22A C23A C24A C14A
SIMU 0.04 0.08 1.7 C13 C21 C22 C23 C24 C14

L.S. 20
PLAN  10
BOND $H
LIST 6
fmap 2
acta
REM <olex2.extras>
REM <HklSrc "%.\\kato_200909_1.hkl">
REM </olex2.extras>

WGHT    0.170600    3.196400
FVAR       0.32635   0.62692
N12   4    0.024589    0.535738    0.334816    11.00000    0.04958    0.04623 =
         0.06232    0.00481    0.00819    0.01200
F30   3    0.324949    0.614699    0.655715    11.00000    0.08171    0.09667 =
         0.11270   -0.02714   -0.02474   -0.00123
F31   3    0.278817    0.692328    0.716639    11.00000    0.10074    0.09797 =
         0.12074   -0.04791   -0.02372    0.00299
C9    1    0.110459    0.487998    0.290084    11.00000    0.04155    0.03958 =
         0.04038    0.00394    0.00397    0.00890
C8    1    0.176391    0.489871    0.312569    11.00000    0.04142    0.03824 =
         0.03965   -0.00007    0.00044    0.00713
C7    1    0.182639    0.547039    0.408414    11.00000    0.05252    0.03965 =
         0.03834    0.00228    0.00203    0.00564
C1    1    0.084006    0.535784    0.361359    11.00000    0.04636    0.04267 =
         0.04251    0.00295    0.00498    0.00897
C2    1    0.127594    0.572999    0.437908    11.00000    0.05274    0.04029 =
         0.04441    0.00319    0.00792    0.00899
C10   1    0.067515    0.454834    0.210120    11.00000    0.04824    0.04785 =
         0.04012    0.00776    0.00519   -0.00130
C20   1    0.202244    0.435688    0.394505    11.00000    0.05001    0.03447 =
         0.06515   -0.00073   -0.01938    0.00261
C13   1    0.208680    0.489112    0.151335    11.00000    0.03905    0.06525 =
         0.04417   -0.01204    0.00218   -0.00283
C3    1    0.125445    0.624994    0.525224    11.00000    0.06028    0.04496 =
         0.05346   -0.00523    0.00854    0.00790
AFIX  43
H3    2    0.089605    0.642473    0.548760    11.00000   -1.20000
AFIX   0
F32   3    0.315077    0.681291    0.482251    11.00000    0.12462    0.15423 =
         0.10372    0.02275   -0.01932   -0.07462
C11   1    0.012481    0.486466    0.239727    11.00000    0.05523    0.05136 =
         0.05504    0.00945   -0.00189    0.00337
C6    1    0.233419    0.574060    0.460982    11.00000    0.06158    0.05284 =
         0.04831    0.00582   -0.00555   -0.00120
AFIX  43
H6    2    0.269701    0.557140    0.439581    11.00000   -1.20000
AFIX   0
PART 1
C15   1    0.244016    0.410168    0.276029    21.00000    0.02772    0.03054 =
         0.05892   -0.00264   -0.00193   -0.00489
C14   1    0.245752    0.445548    0.129425    21.00000    0.03600    0.03762 =
         0.04635   -0.00515    0.00043   -0.00941
PART 0
C27   1    0.011249    0.385504    0.049070    11.00000    0.05932    0.05777 =
         0.08732    0.00520   -0.00891   -0.00669
AFIX  43
H27   2    0.010176    0.352568   -0.017102    11.00000   -1.20000
AFIX   0
C28   1    0.065184    0.404965    0.115666    11.00000    0.05988    0.05057 =
         0.05784    0.00204    0.00135    0.00496
AFIX  43
H28   2    0.099333    0.383911    0.095491    11.00000   -1.20000
AFIX   0
C5    1    0.230238    0.626056    0.545072    11.00000    0.07576    0.05367 =
         0.05533    0.00027   -0.00370   -0.00449
C4    1    0.177443    0.650563    0.576950    11.00000    0.07802    0.06390 =
         0.05554   -0.00087    0.00628    0.00097
AFIX  43
H4    2    0.175936    0.685440    0.635014    11.00000   -1.20000
AFIX   0
PART 1
C19   1    0.195402    0.411221    0.531845    21.00000    0.05300    0.05037 =
         0.05324   -0.00316   -0.00067   -0.00333
AFIX  43
H19   2    0.169577    0.428002    0.605474    21.00000   -1.20000
AFIX   0
C21   1    0.201245    0.533793    0.028727    21.00000    0.04570    0.05945 =
         0.04058    0.00691    0.00294    0.00316
AFIX  43
H21   2    0.177559    0.566362    0.046434    21.00000   -1.20000
AFIX   0
PART 0
C25   1   -0.040061    0.467283    0.178133    11.00000    0.05057    0.06937 =
         0.07757    0.00962    0.00190    0.00547
AFIX  43
H25   2   -0.074529    0.487750    0.198761    11.00000   -1.20000
AFIX   0
PART 1
C24   1    0.275861    0.436952   -0.018830    21.00000    0.04217    0.07240 =
         0.05024   -0.02117    0.00214   -0.00186
AFIX  43
H24   2    0.300305    0.404833   -0.034863    21.00000   -1.20000
AFIX   0
PART 0
C26   1   -0.040758    0.416562    0.084120    11.00000    0.07745    0.06453 =
         0.08281   -0.00128    0.00930   -0.01073
AFIX  43
H26   2   -0.076257    0.402896    0.043627    11.00000   -1.20000
AFIX   0
C29   1    0.286471    0.653853    0.599615    11.00000    0.08404    0.07390 =
         0.06660   -0.00114   -0.01610   -0.01405
C33   1   -0.017405    0.579355    0.381950    11.00000    0.06094    0.06140 =
         0.07814    0.00258    0.01154    0.02046
AFIX 137
H33A  2    0.002108    0.610097    0.440137    11.00000   -1.50000
H33B  2   -0.046652    0.561769    0.449838    11.00000   -1.50000
H33C  2   -0.035769    0.595381    0.287410    11.00000   -1.50000
AFIX   0
PART 1
C17   1    0.263445    0.333820    0.468227    21.00000    0.05464    0.03426 =
         0.08711    0.00679   -0.03156   -0.00110
AFIX  43
H17   2    0.283133    0.299729    0.497538    21.00000   -1.20000
AFIX   0
C18   1    0.225282    0.360143    0.575688    21.00000    0.06203    0.04121 =
         0.07245    0.01465   -0.01835   -0.00506
AFIX  43
H18   2    0.219470    0.343835    0.677393    21.00000   -1.20000
AFIX   0
C16   1    0.272448    0.358204    0.316461    21.00000    0.04351    0.03261 =
         0.07554   -0.00721   -0.02072    0.00375
AFIX  43
H16   2    0.297216    0.339992    0.242658    21.00000   -1.20000
AFIX   0
C23   1    0.267265    0.478313   -0.137965    21.00000    0.04556    0.10425 =
         0.04458   -0.01373    0.00846   -0.00589
AFIX  43
H23   2    0.286618    0.473863   -0.236076    21.00000   -1.20000
AFIX   0
C22   1    0.230929    0.526097   -0.116657    21.00000    0.05250    0.09382 =
         0.04179    0.00708    0.00031   -0.00009
AFIX  43
H22   2    0.226269    0.553205   -0.199591    21.00000   -1.20000
AFIX   0

PART 0
PART 2
C21A  1    0.209891    0.513705    0.021243   -21.00000    0.06571    0.08122 =
         0.04637   -0.02169    0.00536   -0.00621
AFIX  43
H21A  2    0.186432    0.546786    0.009432   -21.00000   -1.20000
AFIX   0

C22A  1    0.242932    0.497000   -0.110649   -21.00000    0.05980    0.10979 =
         0.05128   -0.02709    0.01780   -0.02057
AFIX  43
H22A  2    0.242894    0.519724   -0.203922   -21.00000   -1.20000
AFIX   0

C23A  1    0.276156    0.446200   -0.103363   -21.00000    0.05311    0.11462 =
         0.07917   -0.05347    0.01089   -0.02005
AFIX  43
H23A  2    0.297166    0.433783   -0.193357   -21.00000   -1.20000
AFIX   0

C24A  1    0.278021    0.413386    0.040881   -21.00000    0.04589    0.08446 =
         0.09501   -0.05353    0.00628   -0.00494
AFIX  43
H24A  2    0.302567    0.380920    0.047911   -21.00000   -1.20000
AFIX   0

C14A  1    0.244107    0.428734    0.170899   -21.00000    0.02568    0.03164 =
         0.09482   -0.02496    0.01110   -0.00474
C15A  1    0.234863    0.401738    0.328286   -21.00000    0.03368    0.03071 =
         0.09397   -0.00129   -0.01581   -0.00809
C16A  1    0.260321    0.350666    0.404904   -21.00000    0.06564    0.03569 =
         0.11369   -0.01501   -0.05228    0.01420
AFIX  43
H16A  2    0.288138    0.327773    0.352266   -21.00000   -1.20000
AFIX   0

C17A  1    0.242164    0.337654    0.555095   -21.00000    0.08140    0.03429 =
         0.11595    0.00406   -0.06260   -0.00385
AFIX  43
H17A  2    0.257593    0.304610    0.605367   -21.00000   -1.20000
AFIX   0

C18A  1    0.204089    0.369047    0.633338   -21.00000    0.08363    0.04211 =
         0.08816    0.02070   -0.04829   -0.01259
AFIX  43
H18A  2    0.191746    0.356573    0.734736   -21.00000   -1.20000
AFIX   0

C19A  1    0.181615    0.419744    0.571542   -21.00000    0.08099    0.03472 =
         0.03975    0.01523   -0.02020   -0.00381
AFIX  43
H19A  2    0.155893    0.443345    0.629607   -21.00000   -1.20000
AFIX   0
HKLF 4


REM  kato_200909_1_a.res in P4(2)/n
REM R1 =  0.0918 for    3654 Fo > 4sig(Fo)  and  0.0997 for all    4300 data
REM    390 parameters refined using    158 restraints

END

WGHT      0.1706      3.2000

REM Highest difference peak  0.958,  deepest hole -0.371,  1-sigma level  0.069
Q1    1  -0.0251  0.3554  0.2171  11.00000  0.05    0.96
Q2    1   0.0183  0.4461  0.2007  11.00000  0.05    0.58
Q3    1   0.2827  0.5877  0.4929  11.00000  0.05    0.49
Q4    1   0.0775  0.6564  0.5848  11.00000  0.05    0.48
Q5    1   0.2108  0.6783  0.6451  11.00000  0.05    0.47
Q6    1  -0.0195  0.4920  0.2859  11.00000  0.05    0.37
Q7    1  -0.0788  0.4131  0.0830  11.00000  0.05    0.35
Q8    1  -0.0185  0.3933  0.1172  11.00000  0.05    0.35
Q9    1  -0.0629  0.4132 -0.0106  11.00000  0.05    0.33
Q10   1   0.1838  0.4341  0.4492  11.00000  0.05    0.23
;
_shelx_res_checksum              76604
_shelx_hkl_file                  
;
   0   0   1    5.92    0.63
   0   0   2 1960.43  139.37
   0   0   3    0.60    0.55
   0   0   3    0.18    0.54
   0   0   4  158.89   12.29
   0   0   4  168.32   12.54
   0   0   5    0.40    0.74
   0   0   6    2.93    0.52
   0   0   6    2.96    1.21
   0   0   7    0.95    0.48
   0   0   7    1.64    0.72
   0   0   8    1.71    0.76
   0   0   9   -0.36    0.59
   0   0  -9   -0.29    0.51
   1   0   1 1629.91  119.73
   0   1   1 1736.60  119.71
   1   0   1 1743.59  119.76
   1   0   1 1647.58  119.67
   0   1   2   10.95    1.26
  -1   0   2   11.72    1.25
   1   0   2   12.87    1.24
   1   0   2   12.35    1.33
   1   0   3   39.01    3.53
   1   0   3   40.31    3.37
   0  -1   3   39.61    3.34
   0  -1   3   39.35    3.51
  -1   0   3   39.72    3.47
   0   1   3   44.43    3.59
   0   1   3   41.60    3.52
   0   1   4   16.35    2.00
  -1   0   4   13.76    1.82
   1   0   4   16.70    1.82
   0  -1   4   16.21    1.97
  -1   0   4   16.27    1.93
   0   1   4   15.43    1.91
   1   0   4   14.32    2.00
   0  -1   4   14.90    1.71
   1   0   5    1.25    0.99
  -1   0   5    1.33    0.86
   0  -1   5    0.60    0.86
   0   1   5    1.23    0.89
   1   0   6    4.77    1.47
  -1   0   6    2.07    0.50
   0   1   6    2.57    0.47
  -1   0   6    2.31    1.09
   0  -1   6    2.82    0.52
   0  -1   6    1.33    0.97
   0  -1   7   22.12    1.77
   0  -1   7   25.66    1.55
   0  -1   8    3.12    0.63
   0   1  -8    4.74    0.86
  -1   0   8    4.07    0.66
  -1   0   8    4.43    0.93
  -1   0  -8    5.02    0.85
   1   0   8    4.32    0.97
   0  -1   8    5.49    1.00
  -1   0   9    1.49    0.62
   1   0   9    1.23    0.59
   0  -1  -9    0.12    0.44
  -1   0  -9    0.80    0.50
   0   1  -9    1.50    0.54
   0  -1   9    1.29    0.65
  -1   1   1  158.54   11.09
   1  -1   1  149.94   10.99
   1   1   1  164.63   11.18
   1  -1   1  172.73   11.21
   1   1   1  167.52   11.20
  -1   1   1  140.77   11.01
   1   1   2  296.76   20.20
  -1   1   2  269.40   20.08
   1   1   2  288.48   20.15
   1  -1   2  268.24   19.95
   1  -1   3   25.94    2.38
  -1   1   3   28.47    2.59
   1   1   3   29.27    2.69
   1   1   3   26.45    2.53
   1  -1   3   28.40    2.67
  -1  -1   3   31.34    2.67
  -1   1   4   78.04    6.67
  -1   1   4   82.40    6.78
  -1  -1   4   92.38    6.65
   1   1   4   72.59    6.55
   1  -1   4   75.90    6.34
   1   1   4   88.89    6.90
   1  -1   4   87.42    6.84
  -1  -1   4   85.78    6.73
   1   1   5   31.45    3.43
   1  -1   5   30.28    3.34
  -1  -1   5   28.07    3.18
  -1   1   5   26.62    3.19
  -1   1   5   32.47    3.22
  -1   1   6    0.52    0.35
  -1  -1   6    0.41    0.37
   1  -1   6    0.33    0.32
  -1  -1   6    0.51    0.92
   1  -1   6    0.28    0.88
   1  -1   7    3.96    0.70
  -1   1   7    3.92    0.70
  -1  -1   7    5.21    0.79
  -1  -1   7    4.54    0.94
  -1  -1   8    3.63    0.93
   1  -1   8    3.75    0.93
  -1   1  -8    4.65    0.85
  -1  -1   8    2.57    0.64
  -1   1  -9    3.09    0.66
  -1  -1  -9    3.38    0.67
  -1  -1   9    2.60    0.72
   1  -1   9    4.26    0.78
   1   2   0    0.40    0.14
   2  -1   0    0.47    0.23
   2  -1   1 1623.95  110.41
   1   2   1 1634.21  110.47
   1   2   1 1663.07  110.35
  -2   1   1 1440.18  110.21
   2  -1   2 4167.71  308.20
  -2   1   2 4298.10  308.30
   2  -1   2 4464.94  308.52
   1   2   2 4504.17  308.50
  -2   1   2 4344.67  308.13
   2  -1   2 4328.47  308.49
   1   2   2 4561.19  308.49
   1   2   3   11.71    1.52
   2  -1   3   14.64    1.37
  -2   1   3   12.75    1.48
   1   2   3   14.40    1.66
   2  -1   3   14.08    1.65
  -1  -2   4    4.86    0.92
   2  -1   4    3.51    1.11
   1   2   4    3.48    1.06
  -2   1   4    6.15    1.17
  -1  -2   4    6.19    1.24
   1   2   4    5.71    1.27
  -2   1   5   16.75    2.31
  -1  -2   5   20.36    2.45
   2  -1   5   20.49    2.60
  -2   1   5   16.27    2.29
   1   2   5   15.84    2.19
   1   2   5   18.44    2.53
  -1  -2   6    1.81    1.00
  -1  -2   6    0.59    0.39
   2  -1   6    2.01    1.21
  -2   1   6    0.35    0.37
  -1  -2   7    9.23    1.28
  -1  -2   7    9.75    1.43
   2  -1   8   24.39    2.20
  -1  -2   8   21.64    2.09
   1   2   8   22.06    2.12
  -2   1   8   18.30    1.79
  -2   1  -8   19.83    1.94
  -1  -2   8   21.19    1.86
  -2   1  -9    1.68    0.55
   2  -1  -9    1.06    0.50
  -1  -2  -9    0.74    0.48
   2  -1   9    1.37    0.63
  -1  -2   9    1.87    0.65
   1   2   9    1.42    0.60
   2   0   0  499.27   33.90
   2   0   0  460.63   34.01
   0   2   0  455.15   33.95
   2   0   1  807.48   54.44
   0   2  -1  753.11   54.18
   0   2   2 1652.29  117.88
   2   0   2 1617.24  117.94
  -2   0   2 1675.21  117.77
  -2   0   2 1662.45  117.52
   2   0   2 1572.99  117.90
   2   0   2 1711.61  117.79
  -2   0   3    7.92    1.06
   0  -2   3    5.60    0.88
   2   0   3   10.02    1.10
   2   0   3    7.88    1.23
   0   2   3    8.22    1.20
   0   2   3    8.21    1.30
   0   2   4  137.00    9.87
   2   0   4  120.75    9.45
   0   2   4  109.60    9.70
  -2   0   4  115.74    9.61
   2   0   4  142.03   10.00
   0  -2   4  129.31    9.85
   0  -2   5    3.06    1.11
   0   2   5    1.67    1.05
   2   0   5    1.96    1.09
  -2   0   5    3.08    1.11
   0   2   5    3.35    1.17
  -2   0   6    0.51    0.37
   2   0   6    0.29    0.89
  -2   0   6   -0.24    0.82
   0  -2   6    0.93    0.37
   0  -2   6   -0.27    0.94
  -2   0   6    1.33    0.55
  -2   0   7  166.71   13.05
   0  -2   7  171.14   14.60
  -2   0   7  182.50   12.88
   0  -2   7  175.93   13.09
   0   2   7  167.30   13.05
   0  -2   7  183.08   12.89
   0  -2   8    0.81    0.66
   0   2   8    1.34    0.71
  -2   0  -8    3.67    0.75
  -2   0   8    4.24    0.66
   2   0   8    2.70    0.82
   0   2  -8    0.65    0.64
  -2   0   8    2.97    0.84
   0  -2   8   -0.05    0.45
   2   0  -8    5.56    0.82
   0   2   9    4.17    0.81
   0   2  -9    4.37    0.72
   0  -2  -9    3.25    0.69
   2   0  -9    4.21    0.71
  -2   0   9    3.89    0.79
   2   0   9    3.35    0.80
  -2   0  -9    4.10    0.68
   0  -2   9    3.30    0.75
   1  -2   0    0.68    0.16
   2   1   1  218.49   15.43
   1  -2   1  233.69   15.42
  -1   2   1  199.17   15.29
   2   1   2  894.40   62.90
   1  -2   2  863.76   62.59
   2   1   2  936.24   62.98
  -1   2   2  873.25   62.88
   2   1   3   75.95    6.29
  -2  -1   3   83.97    6.31
   1  -2   3   88.21    6.50
   2   1   3   77.92    6.44
  -1   2   3   80.54    6.35
   1  -2   3   78.80    6.01
   2   1   4  127.09    9.99
  -2  -1   4  118.91   10.01
  -1   2   4  132.06   10.17
   2   1   4  128.81   10.25
  -1   2   4  149.02   10.43
   1  -2   4  129.44   10.22
   1  -2   5  242.67   18.54
  -2  -1   5  239.26   18.33
  -1   2   5  232.75   18.33
   2   1   5  256.20   18.73
  -2  -1   6    1.24    0.93
  -1   2   6    1.19    0.38
   1  -2   6    0.90    0.37
   1  -2   6    1.96    1.08
  -2  -1   6    1.01    0.43
  -2  -1   6    0.88    0.55
  -2  -1   7    9.96    1.12
  -2  -1   7    7.76    1.24
  -1   2   7    8.35    1.19
  -1   2   7    8.26    1.01
   1  -2   8   38.01    3.26
  -2  -1   8   35.79    3.21
  -1   2  -8   35.42    3.11
  -2  -1   8   37.56    3.03
  -1   2   8   41.43    3.28
   2   1  -8   36.52    3.12
   2   1  -9    0.12    0.44
  -2  -1   9   -0.28    0.52
  -2  -1  -9    0.62    0.46
   1  -2   9    0.07    0.54
  -1   2  -9    0.17    0.47
  -1   2   9    0.42    0.55
   2   2   0   21.82    1.76
   2  -2   0   22.13    1.76
   2   2   1    6.16    0.74
   2   2   1    5.55    0.80
   2  -2   1    5.36    0.74
   2   2   2 1409.82  102.67
  -2   2   2 1410.83  102.38
  -2   2   2 1463.62  102.54
   2   2   2 1317.70  102.64
   2  -2   2 1458.96  102.71
   2   2   2 1644.64  102.74
   2  -2   3   75.56    5.90
   2   2   3   87.58    6.52
   2  -2   3   85.63    6.53
   2   2   3   76.55    6.35
  -2   2   3   86.27    6.34
   2  -2   4  205.72   15.52
  -2  -2   4  214.49   15.41
   2   2   4  189.15   15.54
   2   2   4  191.55   15.30
  -2   2   4  217.77   15.42
   2   2   5   17.60    2.22
   2  -2   5   18.98    2.61
   2   2   5   20.05    2.74
  -2  -2   5   20.61    2.45
  -2   2   5   17.05    2.46
   2  -2   6    7.26    1.84
  -2  -2   6   10.02    1.04
   2  -2   6   10.14    1.01
  -2   2   6   10.08    1.18
  -2  -2   6    8.88    1.75
  -2   2   6    8.44    0.96
  -2  -2   6    7.64    1.13
   2  -2   7   11.18    2.49
  -2  -2   7   11.50    1.20
  -2   2   7    9.62    1.09
  -2   2   7    9.55    1.29
  -2  -2   7   10.46    1.36
  -2   2   8    8.30    0.89
  -2   2  -8    6.42    0.99
  -2  -2   8    5.08    0.86
   2   2  -8    8.46    1.06
  -2  -2   8    5.60    1.05
   2  -2   8    4.96    1.08
  -2   2   8    7.51    1.13
   2   2   8    8.61    1.21
   2  -2  -9    0.53    0.46
  -2   2  -9    0.39    0.47
  -2   2   9    0.89    0.61
  -2  -2   9    0.61    0.57
  -2  -2  -9   -0.06    0.42
   2   2   9    1.07    0.66
   2   2  -9    0.40    0.46
  -2  -2   9    1.03    0.35
   2  -2   9    0.71    0.50
   3  -2   0    0.73    0.40
   2   3   0    0.52    0.28
   3  -2   1  101.60    7.24
   2   3   1   94.49    7.28
   2   3   1   92.78    7.11
   3  -2   2 1315.80   95.48
  -3   2   2 1373.26   95.13
   2   3   2 1540.78   95.62
   2   3   2 1165.52   95.35
  -3   2   3    1.06    0.37
  -3   2   3    2.49    0.67
   2   3   3    1.55    0.72
   3  -2   3    0.92    0.72
   2   3   3    1.25    0.77
   3  -2   3    0.76    0.73
   3  -2   4   80.55    6.11
  -2  -3   4   69.76    5.82
   2   3   4   59.46    5.73
  -2  -3   5   55.93    5.31
   2   3   5   56.02    5.28
   3  -2   5   60.04    5.60
  -3   2   5   63.63    5.64
   3  -2   6    0.60    1.09
  -3   2   6    0.91    0.40
  -3   2   6    0.68    0.52
  -2  -3   6    0.25    0.87
  -2  -3   6    1.08    0.45
  -2  -3   6    0.17    0.59
  -3   2   7   14.20    1.56
  -2  -3   7   11.71    1.29
  -3   2   7   12.30    1.26
   3  -2   7    9.30    2.37
   2   3  -7   11.88    1.37
  -2  -3   7   12.67    1.50
   2   3  -8    3.09    0.79
   2   3   8    2.65    0.86
   3  -2   8    3.90    0.96
  -3   2   8    4.08    0.66
  -3   2  -8    4.13    0.82
  -2  -3   8    4.83    0.77
  -2  -3   8    3.75    0.89
  -3   2   8    3.57    0.89
   3  -2   9    2.13    0.66
  -3   2  -9    1.52    0.55
   2   3   9    2.49    0.71
  -2  -3  -9    2.05    0.53
   2   3  -9    1.47    0.49
  -2  -3   9    1.91    0.43
  -2  -3   9    2.57    0.66
   3  -2  -9    1.11    0.54
   3  -2  10    2.19    0.45
   1   3   0 1115.97   82.25
   1   3   0 1172.63   82.06
   3  -1   0 1150.59   82.27
   1   3   1  947.58   67.98
   3  -1   1  976.19   67.95
   1   3   1  941.60   67.78
   3  -1   2  991.06   69.48
  -3   1   2  986.49   69.18
   1   3   2  924.57   69.46
   3  -1   3  278.05   20.09
   3  -1   3  268.87   20.10
  -3   1   3  271.66   19.79
   1   3   3  267.47   20.03
   3  -1   4    0.84    0.89
   1   3   4    0.33    0.71
  -1  -3   4    2.77    0.96
  -3   1   4    1.36    0.73
  -3   1   5    8.64    1.54
   1   3   5   10.25    1.69
  -3   1   5    8.67    1.64
  -1  -3   5    7.94    1.65
   3  -1   5    7.20    1.68
  -1  -3   6    0.67    0.39
  -1  -3   6    1.05    0.95
  -3   1   6    0.93    0.42
   3  -1   6   -0.30    0.92
  -1  -3   7   49.68    4.11
  -3   1   7   53.61    4.12
  -1  -3   7   55.24    4.38
   1   3   8    0.54    0.66
  -1  -3   8    0.51    0.52
  -1  -3   8    1.14    0.71
   3  -1   8    1.22    0.77
  -3   1   8    0.21    0.45
  -3   1  -8    1.06    0.60
  -1  -3   9    1.51    0.36
   1   3   9    0.69    0.58
   3  -1  -9    1.34    0.57
  -3   1  -9    1.80    0.52
  -1  -3   9    0.07    0.55
   3  -1   9    1.66    0.67
  -1  -3  -9    0.74    0.46
   3  -1  10    4.10    0.58
   0   3   0    0.56    0.22
   3   0   0    0.06    0.14
   0   3   0    0.45    0.28
   3   0   0    0.27    0.29
   3   0   1 1434.33  102.60
   0   3  -1 1444.02  102.43
   0   3   1 1454.42  102.55
   0   3   1 1457.90  102.75
   3   0   1 1422.59  102.68
   0   3   2 1458.38  105.66
   3   0   2 1510.40  105.38
  -3   0   2 1495.88  105.31
   3   0   2 1431.95  105.57
   3   0   3   45.71    4.01
   0  -3   3   43.25    3.47
   3   0   3   43.46    3.69
   0   3   3   51.17    4.14
   3   0   3   48.83    4.06
  -3   0   3   45.31    3.74
   0   3   4    6.26    1.28
   0  -3   4    4.29    1.17
   3   0   4    5.01    0.91
  -3   0   4    4.99    1.00
   3   0   4    4.90    1.27
  -3   0   5   10.15    1.68
   0  -3   5   11.19    1.93
   0   3   5   13.45    2.05
   3   0   5   11.85    2.11
  -3   0   5   12.84    1.92
   0  -3   6    0.54    0.36
  -3   0   6    0.53    0.36
   0  -3   6    1.37    0.95
   3   0   6    2.12    1.28
  -3   0   6    0.62    0.49
   0   3   7   31.10    2.77
   0  -3   7   26.34    2.72
   0  -3   7   31.17    4.06
   0  -3   7   25.53    2.52
   0   3  -7   27.86    2.65
  -3   0   7   39.92    2.91
  -3   0   7   37.39    2.67
  -3   0   8    2.73    0.61
   0   3   8    0.97    0.68
   3   0  -8    5.09    0.76
   0  -3   8    1.31    0.53
   3   0   8   -0.09    0.80
  -3   0  -8    0.43    0.57
   0  -3   8    1.15    0.76
  -3   0   8    3.45    0.86
   0   3  -8    0.73    0.57
   0  -3  -9    2.66    0.63
   0   3   9    4.61    0.79
   0  -3   9    3.34    0.73
   3   0   9    4.22    0.81
  -3   0   9    3.22    0.50
  -3   0  -9    2.57    0.60
   3   0  -9    3.48    0.67
   0   3  -9    2.11    0.57
   3   0  10    4.70    0.62
   1  -3   0  754.61   53.58
  -1   3   1   18.38    1.40
   1  -3   1   13.17    1.36
   3   1   2  245.30   17.14
   3   1   2  239.87   17.21
  -1   3   2  225.39   16.96
   3   1   3   51.02    3.72
   1  -3   3   39.17    3.12
   3   1   3   47.74    3.90
  -3  -1   3   51.68    3.67
  -1   3   4   14.13    1.97
  -3  -1   4   13.65    1.69
   1  -3   4   11.85    1.85
   3   1   4   12.79    1.65
   3   1   4   14.26    2.00
   3   1   5    2.85    1.31
   1  -3   5    1.53    1.18
  -3  -1   5    2.76    1.04
  -1   3   5    2.92    1.20
  -3  -1   6    0.94    0.82
  -1   3   6    0.98    0.36
   1  -3   6    3.12    1.23
   1  -3   6    1.10    0.40
  -3  -1   6    2.00    0.62
  -3  -1   6    1.21    0.45
  -1   3   7   87.26    7.35
  -3  -1   7  102.95    7.43
  -1   3  -7   92.69    7.29
   1  -3   7   97.28    7.19
   1  -3   7   81.83    8.80
  -3  -1   7  101.82    7.23
  -3  -1   8   20.70    2.16
  -1   3   8   21.18    2.18
  -1   3  -8   22.61    2.09
   3   1  -8   24.08    2.10
   1  -3   8   20.87    1.92
   1  -3   8   24.04    2.24
  -3  -1   8   22.85    1.98
  -1   3   9    4.28    0.83
  -3  -1   9    4.05    0.57
  -3  -1  -9    3.27    0.67
   3   1  -9    3.56    0.69
  -1   3  -9    4.28    0.69
   1  -3   9    4.47    0.85
   2  -3   0    3.35    0.43
   3   2   0    1.93    0.47
   3   2   1   30.80    2.88
   2  -3   1   37.33    2.87
   3   2   1   39.28    2.98
   3   2   2  112.86    8.22
  -2   3   2   96.19    7.93
   3   2   2  115.93    8.24
   3   2   2  111.97    8.25
   2  -3   2  113.73    8.25
   3   2   3   44.77    3.62
   3   2   3   35.33    3.43
   3   2   3   35.45    3.35
   3   2   4   21.79    2.22
   3   2   4   19.58    2.42
   2  -3   4   19.44    2.41
  -3  -2   4   17.26    2.11
  -2   3   5  148.70   11.78
   3   2   5  148.28   11.88
  -3  -2   5  139.65   11.44
   2  -3   5  146.93   11.78
  -3  -2   6    0.33    0.51
   2  -3   6    0.29    0.89
  -2   3   6   -0.23    0.50
   2  -3   6    0.36    0.34
  -3  -2   6    0.47    0.75
  -3  -2   6    0.40    0.42
  -2   3   6    0.42    0.34
   2  -3   7    9.48    1.11
  -3  -2   7   10.58    1.19
  -2   3   7   11.94    1.39
  -2   3   7    9.35    1.07
  -3  -2   7   11.53    1.41
  -2   3  -7   10.87    1.28
   2  -3   7    7.30    2.23
   2  -3   8    6.59    1.21
  -2   3  -8    8.95    1.16
   3   2   8    9.45    1.37
  -3  -2   8    9.24    1.08
   3   2  -8    9.96    1.15
  -2   3   8    9.14    1.25
  -3  -2   8    8.41    1.25
  -2   3   9   -0.20    0.56
  -3  -2  -9   -0.27    0.48
   2  -3   9   -0.21    0.53
  -2   3  -9    0.44    0.45
   2  -3  -9    0.18    0.44
   3   2  -9   -0.17    0.45
  -3  -2   9    0.39    0.35
   3   2   9    0.50    0.53
   3   2  10    0.65    0.36
   3  -3   0 2815.55  206.02
   3   3   0 2991.36  206.02
   3   3   1    2.61    0.75
   3  -3   1    2.60    0.64
   3   3   1    3.18    0.68
  -3   3   2   20.16    1.65
   3   3   2   16.48    1.89
   3  -3   2   18.30    1.88
   3   3   2   17.61    1.85
  -3   3   3  328.60   23.04
   3   3   3  297.44   23.39
   3   3   3  323.81   23.48
   3   3   4   50.53    4.95
   3  -3   4   67.52    5.35
  -3  -3   4   58.52    4.99
   3  -3   5   65.38    5.99
  -3  -3   5   58.40    5.63
  -3   3   5   74.46    6.22
   3   3   5   61.65    5.61
  -3  -3   6   11.21    2.00
   3  -3   6   11.19    2.26
  -3   3   6   12.30    1.41
  -3   3   6   12.21    1.26
  -3  -3   6   15.55    1.55
   3  -3   6   12.96    1.26
  -3  -3   6   14.71    1.37
   3   3  -7   28.69    2.44
   3  -3   7   22.95    3.71
  -3   3   7   25.21    2.27
  -3   3  -7   28.66    2.45
  -3  -3   7   28.07    2.39
  -3  -3   7   26.54    2.55
  -3   3   7   26.84    2.49
  -3   3   8    1.09    0.68
   3  -3   8    1.91    0.78
  -3   3  -8    1.78    0.64
  -3  -3   8    0.72    0.56
   3   3  -8    0.57    0.57
  -3   3   8    1.25    0.44
   3   3   8    1.47    0.83
  -3  -3   8    0.69    0.70
   3  -3  -9    8.06    1.05
  -3  -3   9   10.01    0.96
  -3   3  -9    9.03    1.04
  -3  -3  -9    8.13    1.02
   3   3  -9   10.10    1.06
   3   3   9    9.88    1.18
   3  -3   9    8.79    1.15
   3   4   0    0.41    0.38
   4  -3   0    0.45    0.51
   4  -3   1  331.21   23.77
   3   4   1  334.27   23.67
   3   4   1  316.51   23.83
   3   4   2  255.40   19.30
   3   4   2  293.02   19.55
   4  -3   2  251.66   19.36
  -4   3   3 1147.53   77.27
   3   4   3 1005.53   77.71
   4  -3   3 1032.79   77.73
   3   4   4  170.37   13.07
   4  -3   4  166.68   13.18
  -4   3   5  138.14   11.36
   3   4   5  133.99   10.97
   4  -3   5  137.98   11.31
  -3  -4   5  138.23   11.02
  -3  -4   6   26.27    2.24
   3   4  -6   24.95    2.07
  -3  -4   6   25.52    2.04
  -3  -4   6   23.96    3.09
  -4   3   6   17.24    2.01
   4  -3   6   26.23    3.40
  -4   3   6   20.24    1.91
  -3  -4   7   70.36    5.25
   4  -3   7   66.57    6.90
   3   4  -7   66.88    5.09
  -4   3  -7   66.00    5.10
  -4   3   7   60.05    4.93
  -4   3   7   63.72    5.15
  -3  -4   7   63.86    5.02
  -4   3  -8    1.40    0.62
  -3  -4   8    0.43    0.51
   3   4   8    1.62    0.75
  -4   3   8    1.40    0.66
   3   4  -8    0.71    0.53
  -3  -4   8    2.06    0.70
   4  -3   8    2.11    0.74
  -4   3   8    2.02    0.49
  -3  -4   9    0.08    0.33
  -3  -4  -9    0.37    0.38
  -4   3  -9    0.15    0.38
   4  -3   9    0.07    0.52
   3   4   9    0.59    0.56
   4  -3  -9    0.11    0.45
   3   4  -9   -0.16    0.44
   4  -3  10    0.60    0.32
   4  -2   0 2329.38  156.49
   2   4   0 2126.74  156.25
   2   4   0 2237.20  156.45
   2   4   1 2448.08  176.59
   2   4   1 2589.70  176.87
   4  -2   1 2464.91  176.78
   4  -2   2  600.19   49.93
   2   4   2  683.55   50.09
  -4   2   3   57.80    4.64
   2   4   3   70.39    5.34
   4  -2   3   62.12    5.21
   2   4   4   32.62    3.49
   4  -2   4   37.31    3.60
   4  -2   5   41.08    4.23
  -2  -4   5   40.90    4.06
   2   4   5   35.63    3.94
  -4   2   6   14.86    1.48
  -4   2   6   12.77    1.32
   2   4  -6   14.68    1.42
  -2  -4   6   16.24    2.40
   4  -2   6   11.50    2.41
  -2  -4   6   13.75    1.58
  -2  -4   6   12.79    1.35
  -2  -4   7    1.18    0.55
   2   4  -7    0.15    0.55
  -2  -4   7    0.85    0.63
  -4   2   7    0.34    0.63
  -4   2  -7    1.26    0.66
  -4   2   7    0.12    0.46
  -4   2  -8    2.30    0.64
   4  -2   8    0.66    0.73
  -2  -4   8    0.60    0.65
  -4   2   8    2.07    0.59
  -4   2   8    2.59    0.79
   2   4   8    0.63    0.66
  -2  -4   8    2.08    0.60
   2   4  -8    2.50    0.66
  -4   2  -9    1.94    0.52
  -2  -4   9    0.90    0.38
   2   4  -9    1.65    0.52
   4  -2  -9    1.03    0.52
   2   4   9    1.53    0.63
  -2  -4  -9    1.70    0.50
   4  -2   9    1.62    0.63
   4  -2  10    2.20    0.44
   1   4   0    1.11    0.21
   4  -1   0    1.94    0.57
   1   4   0    1.76    0.55
   4  -1   0    1.83    0.30
   1   4   1  295.58   22.11
   4  -1   1  291.26   21.94
   4  -1   1  286.85   22.05
   1   4   1  329.14   21.86
  -4   1   2 3289.45  228.52
   4  -1   2 2996.11  228.87
   1   4   2 3300.08  229.00
  -4   1   3  137.95   10.15
  -4   1   3  129.25    9.89
   1   4   3  150.67   10.64
   4  -1   3  136.35   10.54
   4  -1   3  145.19   10.55
   4  -1   4   36.32    3.80
  -4   1   4   39.07    3.52
   1   4   4   40.62    3.86
   1   4   5   27.60    3.36
   4  -1   5   31.83    3.59
  -1  -4   5   30.72    3.45
   4  -1   6   10.60    2.27
  -1  -4   6   12.31    2.17
  -4   1   6    9.22    1.10
  -1  -4   6   10.88    1.15
  -1  -4   6   12.15    1.39
  -1  -4   7    7.97    2.00
  -1  -4   7   12.12    1.22
  -1  -4   7    9.89    1.37
  -4   1   7    9.69    1.13
   1   4   7    8.76    1.31
  -4   1   8   34.09    2.74
   1   4   8   32.02    2.94
  -4   1  -8   33.47    2.83
  -1  -4   8   33.79    2.75
  -1  -4   8   32.17    2.94
  -1  -4   9    1.32    0.38
   4  -1  -9    1.55    0.55
  -4   1  -9    1.63    0.51
  -1  -4   9    1.74    0.59
  -4   1   9    1.61    0.39
   4  -1   9    1.36    0.64
  -1  -4  -9    1.07    0.50
   1   4   9    0.33    0.53
   4  -1  10    0.51    0.35
   0   4   0 3269.32  236.73
   4   0   0 3392.80  236.79
   0   4   0 3347.75  236.65
   0   4   1  762.03   51.67
   0   4  -1  681.93   51.53
   4   0   1  713.35   51.68
   4   0   1  792.09   51.88
  -4   0   2 1511.92  108.60
   0   4   2 1586.09  109.14
   4   0   2 1522.79  109.01
   4   0   3   12.49    1.56
   4   0   3    9.04    1.39
  -4   0   3    8.60    1.09
   0   4   3    5.40    1.36
  -4   0   3    9.32    0.83
  -4   0   4   20.11    2.03
   0   4   4   15.52    2.29
   4   0   4   16.97    2.27
   4   0   5    3.58    1.35
  -4   0   5    4.82    1.11
   0  -4   5    4.91    1.31
   0   4   5    2.96    1.28
  -4   0   6   23.21    2.29
   0   4  -6   26.28    2.28
   0  -4   6   26.41    2.21
   0  -4   6   26.42    3.45
  -4   0   6   26.00    2.19
   4   0   6   25.79    3.56
   0  -4   7    1.33    1.12
  -4   0   7    2.53    0.67
   0  -4   7    1.22    0.73
   0  -4   7    1.25    0.52
   0   4   7    1.88    0.73
  -4   0   7    2.29    0.79
   0   4  -7    1.25    0.64
   0   4   8   24.07    2.24
   0   4  -8   21.72    2.12
   0  -4   8   21.30    2.19
  -4   0   8   22.74    2.23
   4   0  -8   24.05    2.14
  -4   0  -8   25.64    2.16
  -4   0   8   26.54    2.10
   0  -4   8   20.57    2.00
   0  -4  -9    2.24    0.58
   4   0  -9    2.27    0.60
   0   4  -9    1.61    0.52
  -4   0   9    2.10    0.44
   0  -4   9    1.96    0.64
   4   0   9    2.01    0.66
  -4   0  -9    0.47    0.44
   0   4   9    1.39    0.59
   4   0  10    0.59    0.34
   1  -4   0    0.51    0.16
  -1   4   0    0.27    0.27
  -1   4  -1 1979.30  148.01
   1  -4   1 1983.78  148.16
   4   1   1 2110.07  148.29
  -1   4  -1 2358.90  148.12
  -1   4   1 2086.22  148.22
  -1   4  -2   10.53    0.87
  -1   4   2    7.32    0.99
  -4  -1   3   12.50    1.33
   4   1   3   13.94    1.67
  -4  -1   3   10.84    0.89
  -1   4   3   14.44    1.81
  -1   4   4  109.24    8.75
  -4  -1   4   99.68    8.20
   4   1   4   95.81    8.61
   1  -4   4  124.04    8.80
  -4  -1   5    6.72    1.27
  -1   4   5    4.82    1.36
   1  -4   5    4.61    1.46
   4   1   5    5.23    1.60
   1  -4   6    0.83    0.40
  -1   4  -6    0.32    0.47
  -1   4   6    0.39    0.51
  -4  -1   6    0.72    0.51
  -4  -1   6    0.23    0.42
   1  -4   6    0.88    1.02
  -1   4   7    9.10    1.27
  -4  -1   7   12.79    1.23
   1  -4   7    9.86    1.13
   1  -4   7   10.58    1.40
   1  -4   7    9.69    2.27
  -4  -1   7    9.85    1.34
  -1   4  -7    7.80    1.21
  -1   4  -8   29.78    2.59
   4   1  -8   28.83    2.56
   1  -4   8   30.36    2.69
  -4  -1   8   30.37    2.50
  -1   4   8   28.63    2.65
   1  -4   8   28.52    2.43
  -4  -1   8   28.79    2.66
   4   1  -9    7.81    0.92
  -1   4  -9    7.12    0.90
  -4  -1  -9    7.16    0.88
   1  -4   9    5.39    0.92
  -1   4   9    6.16    0.93
  -4  -1   9    7.43    0.80
   4   2   0 1798.92  131.99
   2  -4   0 1886.19  131.79
   4   2   1 9999.00  647.64
  -2   4  -1 8843.16  647.25
   2  -4   1 8762.19  647.41
  -2   4   1 9537.00  647.41
   2  -4   2  173.27   11.57
   4   2   2  152.07   11.54
   4   2   2  151.12   11.48
  -2   4   2  144.97   11.28
   4   2   3  473.29   30.93
  -2   4  -3  394.98   30.26
   4   2   3  500.46   31.24
   4   2   3  498.65   31.19
  -2   4   4   45.23    4.37
   2  -4   4   46.23    4.20
   4   2   4   38.54    4.11
  -4  -2   4   40.53    3.76
   4   2   4   42.49    3.85
  -2   4   5    1.91    1.11
   4   2   5    2.81    1.26
   2  -4   5    1.18    0.95
  -4  -2   5    1.70    0.91
  -4  -2   6    5.57    0.74
   2  -4   6    2.80    0.57
  -2   4   6    2.67    0.52
  -2   4  -6    4.41    0.75
  -4  -2   6    2.94    0.71
   2  -4   6    3.64    1.45
  -2   4   6    2.99    0.71
  -2   4  -7   17.41    1.62
   2  -4   7   10.73    2.51
  -4  -2   7   16.56    1.52
  -4  -2   7   15.37    1.67
  -2   4   7   13.25    1.35
  -2   4   7   10.15    1.53
   4   2  -7   16.17    1.58
   2  -4   7   15.51    1.45
  -2   4  -8    0.86    0.58
  -4  -2   8    3.19    0.68
   2  -4   8    0.35    0.40
  -4  -2   8    4.98    0.95
   4   2   8    3.02    0.88
   2  -4   8    1.76    0.74
  -2   4   8    0.34    0.63
   4   2  -8    5.09    0.79
  -4  -2  -9    2.41    0.58
  -4  -2   9    2.90    0.51
   2  -4   9    2.24    0.67
  -2   4   9    3.14    0.72
   2  -4  -9    3.74    0.68
  -2   4  -9    2.05    0.54
   4   2  -9    2.83    0.62
   4   2   9    3.07    0.73
   4   2  10    3.95    0.55
   3  -4   0    0.24    0.42
   4   3   0    0.18    0.52
   4   3   1  409.63   29.57
   3  -4   1  410.55   29.47
   3  -4   2  126.15    8.91
   4   3   2  106.77    8.83
  -3   4   2  103.45    8.58
  -3   4   3  374.64   25.39
   4   3   3  311.79   25.71
   4   3   3  351.38   25.71
  -4  -3   4   79.97    6.40
   3  -4   4   80.17    6.74
   4   3   4   73.60    6.43
  -3   4   5  114.72   10.24
   3  -4   5  133.98   10.39
  -4  -3   5  121.30    9.84
   3  -4   6    1.52    0.40
  -3   4   6    0.73    0.38
  -3   4   6    0.76    0.58
  -3   4  -6    1.83    0.61
  -4  -3   6    0.42    0.47
  -4  -3   6    0.76    0.63
   3  -4   6    0.62    1.13
   3  -4   7   10.33    2.46
  -4  -3   7   12.81    1.29
  -3   4   7    8.39    1.29
   4   3  -7   12.26    1.31
   3  -4   7    9.87    1.14
  -3   4  -7   10.03    1.29
  -3   4   7   11.16    1.14
  -4  -3   7   12.61    1.45
  -3   4   8   50.10    3.95
  -3   4   8   41.84    3.63
   4   3   8   46.66    3.98
   4   3  -8   45.86    3.82
  -3   4  -8   50.03    3.85
  -4  -3   8   47.64    3.93
   3  -4   8   50.17    3.98
  -4  -3   8   52.25    3.81
   4   3  -9    1.57    0.52
   4   3   9    1.22    0.55
  -4  -3  -9    1.30    0.48
   3  -4  -9    1.28    0.52
   3  -4   9    0.79    0.52
  -3   4  -9    1.47    0.48
  -4  -3   9    0.80    0.38
   4   3  10    1.49    0.37
   4  -4   0  331.71   23.91
   4   4   0  330.82   23.90
   4  -4   1  183.95   13.52
   4   4   1  183.72   13.53
   4  -4   2   70.51    5.46
   4   4   2   61.74    5.37
  -4   4   2   69.48    5.18
   4   4   2   66.82    5.51
  -4   4   3  159.01   11.97
   4  -4   3  168.60   12.50
   4   4   3  174.41   12.47
   4   4   3  151.31   12.33
   4   4   4   40.96    4.22
   4  -4   4   52.54    4.59
  -4  -4   5    1.33    0.87
  -4   4   5    1.36    1.23
   4   4   5    1.91    0.89
   4  -4   5    0.25    1.09
  -4   4   6   17.58    1.79
  -4   4  -6   21.13    1.79
   4   4  -6   19.73    1.77
  -4  -4   6   21.47    1.95
  -4   4   6   15.53    1.61
  -4   4   6   12.86    2.48
  -4  -4   6   18.14    1.72
  -4   4   6   19.07    1.70
   4  -4   6   17.56    2.90
  -4  -4   7    4.56    0.94
  -4   4   7    4.34    0.92
   4   4  -7    4.33    0.85
   4  -4   7    3.80    1.67
  -4   4  -7    5.66    0.94
  -4   4   7    4.46    0.74
  -4  -4   7    5.16    0.82
   4   4  -8   34.30    2.79
  -4   4   8   29.33    2.61
   4   4   8   36.42    2.99
  -4  -4   8   36.00    2.93
   4  -4   8   34.44    2.94
  -4  -4   8   33.41    2.74
  -4   4   8   30.32    2.84
  -4   4  -8   31.23    2.76
   4  -4  -9    0.40    0.45
   4  -4   9    0.97    0.56
   4   4   9    0.39    0.49
  -4   4  -9   -0.05    0.38
   4   4  -9    0.26    0.40
  -4  -4   9    0.40    0.35
   4   5   0   -0.06    0.43
   5  -4   0    0.74    0.52
   4   5   1    8.02    1.23
   5  -4   1    9.35    1.18
   4   5   1    7.40    1.04
   4   5   2  227.00   17.78
   5  -4   2  236.17   17.89
   4   5   2  271.63   18.09
  -5   4  -3    5.99    0.63
   5  -4   3    4.71    1.18
   4   5   3    3.68    1.06
   4   5  -3    5.96    0.68
   4   5   3    5.64    1.37
  -5   4   3    6.30    0.90
   4   5  -4   41.48    3.26
   4   5   4   45.97    4.18
   5  -4   5    0.26    1.01
  -5   4  -5    0.68    0.45
   4   5  -5    1.55    0.53
  -4  -5   5    0.81    0.92
   4   5   5    0.85    0.82
  -4  -5   6   77.23    5.61
  -5   4  -6   74.86    5.63
  -4  -5   6   78.96    5.79
   4   5  -6   70.47    5.58
  -5   4   6   76.78    5.59
  -5   4   6   70.11    5.52
  -5   4   6   62.65    6.79
   5  -4   6   73.07    7.18
  -5   4   6   66.49    5.63
   4   5  -7   19.08    1.83
  -4  -5   7   15.14    1.88
  -4  -5   7   18.82    1.79
  -5   4   7   18.16    1.90
  -5   4   7   19.25    1.71
  -5   4  -7   20.74    1.86
   4   5  -8    5.94    0.93
  -4  -5   8    6.20    1.06
   5  -4   8    5.45    1.04
  -5   4   8    6.34    0.83
   4   5   8    7.44    1.11
  -4  -5   8    6.43    0.89
  -5   4  -8    7.04    1.00
   5  -4   9    1.08    0.59
   4   5   9    0.06    0.48
  -4  -5   9    0.39    0.36
   3   5   0  391.75   26.90
   5  -3   0  348.12   27.09
   3   5   1 2532.87  172.80
   5  -3   1 2320.98  172.68
   3   5   1 2441.78  172.49
   3   5   2    1.01    0.79
   3   5   2    1.89    0.63
   5  -3   2    2.15    0.71
  -5   3   3  692.58   56.00
   3   5  -3  817.98   55.82
   5  -3   3  846.97   56.69
   3   5   3  806.92   56.66
   3   5   4  267.86   20.30
   3   5  -4  269.32   19.34
  -3  -5   5   29.25    3.22
   5  -3   5   22.71    3.22
   3   5   5   27.78    3.15
   3   5  -5   26.38    2.24
  -5   3   6   55.98    4.48
  -3  -5   6   48.79    5.49
  -3  -5   6   57.33    4.51
  -5   3   6   55.23    4.58
   5  -3   6   65.31    6.23
  -5   3  -6   64.57    4.58
  -5   3   6   56.71    4.46
  -3  -5   6   58.64    4.69
   3   5  -6   58.90    4.53
  -5   3  -7   11.59    1.30
  -5   3   7   11.35    1.20
   3   5  -7   12.87    1.35
  -5   3   7    8.75    1.32
  -3  -5   7    9.83    1.42
  -3  -5   7   10.67    1.25
  -3  -5   8    1.01    0.67
  -5   3   8    2.15    0.53
  -5   3   8    2.09    0.70
   3   5   8    0.09    0.70
  -5   3  -8    1.82    0.61
  -3  -5   8    0.97    0.55
   3   5  -8    0.28    0.51
   3   5   9    0.68    0.51
   5  -3   9    1.27    0.58
  -3  -5   9    1.43    0.40
   3   5  -9    2.01    0.51
  -3  -5  -9    1.31    0.48
  -5   3   9    1.80    0.38
   5  -3  10    0.62    0.31
   2   5   0    0.87    0.50
   2   5   0    0.93    0.32
   5  -2   0    0.87    0.58
   5  -2   1  187.89   13.01
   2   5   1  168.24   12.65
   5  -2   2   33.09    2.93
   5  -2   2   34.14    2.91
   2   5   2   24.90    2.86
   2   5  -3    1.87    0.38
   2   5   3    2.05    1.01
   5  -2   3    2.05    0.97
  -5   2   3    1.70    0.44
   5  -2   4   79.37    6.61
   2   5  -4   81.42    5.61
   2   5   5   84.73    8.14
  -2  -5   5   93.04    8.26
   2   5  -5  100.26    7.23
   5  -2   5  101.17    8.52
  -5   2   6    2.81    0.71
  -2  -5   6    3.46    0.80
  -2  -5   6    2.74    0.62
  -5   2   6    2.57    0.58
  -5   2   6    2.31    0.58
  -2  -5   6    3.24    1.21
   5  -2   6    1.28    1.36
   2   5  -6    2.80    0.66
   5  -2   7    0.39    1.36
  -5   2   7    0.48    0.49
  -5   2  -7    1.16    0.64
  -2  -5   7    0.40    0.52
   2   5  -7    1.02    0.60
  -2  -5   7    1.05    0.74
  -5   2   7    1.11    0.69
  -2  -5   8    0.08    0.64
  -5   2   8    0.82    0.64
   2   5  -8    0.78    0.58
   2   5   8    1.04    0.72
  -5   2  -8    0.13    0.51
  -5   2   8    0.98    0.49
  -2  -5   8    0.72    0.53
  -5   2   9    1.57    0.36
   2   5  -9    1.67    0.52
   2   5   9    2.02    0.60
   5  -2   9    1.45    0.63
  -2  -5   9    0.79    0.37
   5  -2  10    2.23    0.42
   5  -1   0   47.62    3.40
   5  -1   0   43.98    3.72
   1   5   0   40.42    3.63
   5  -1   1  101.62    7.63
   5  -1   1   97.24    7.42
   5  -1   2  830.78   59.32
   1   5   2  822.27   59.38
   5  -1   2  825.62   59.22
  -5   1   3   28.97    2.47
   5  -1   3   31.00    2.96
  -5   1   3   24.61    2.26
   1   5   4   24.30    3.03
   5  -1   4   31.17    3.11
  -5   1   4   23.78    2.48
   5  -1   5   66.08    6.11
   1   5   5   59.90    5.90
  -1  -5   5   65.77    5.97
  -1  -5   6   44.42    3.60
  -5   1   6   41.78    3.37
  -1  -5   6   37.14    4.51
  -1  -5   6   41.85    3.39
  -5   1   6   43.18    3.37
   5  -1   6   38.74    4.74
  -1  -5   7    6.16    1.03
   1   5   7    4.44    0.96
  -5   1   7    5.67    0.83
  -1  -5   7    6.43    1.87
  -1  -5   7    5.03    0.82
  -5   1   8    3.00    0.66
   5  -1  -8    3.63    0.77
  -1  -5   8    3.14    0.81
  -1  -5   8    2.67    0.64
  -5   1  -8    2.63    0.72
   1   5   8    1.80    0.79
  -5   1   9    0.85    0.36
  -1  -5   9    0.98    0.51
   5  -1  -9    0.61    0.44
  -1  -5   9    1.42    0.39
   5  -1   9    0.77    0.54
  -5   1  -9    0.35    0.39
   5  -1  10    1.03    0.35
   0   5   0    0.20    0.33
   0   5   0   -0.28    0.58
   5   0   0    0.54    0.60
   5   0   1   38.83    3.40
   5   0   1   32.40    3.15
   5   0   2 2348.32  171.02
  -5   0   2 2466.69  170.51
   5   0   2 2294.99  170.91
   0   5   2 2367.00  171.13
   5   0   3  872.40   63.71
   0   5   3  917.89   63.85
  -5   0   3  880.40   63.21
   0   5  -3  884.47   62.94
   5   0   4    2.65    1.15
   0   5  -4    1.87    0.45
   0   5   4    1.58    0.98
  -5   0   4    1.91    0.68
   0   5  -5  106.94    8.14
   0  -5   5  122.47    9.44
   0   5   5  107.09    9.36
   5   0   5  116.92    9.48
   5   0   6    4.58    1.70
  -5   0   6    6.77    1.01
   0   5  -6    6.08    0.91
   0  -5   6    6.71    1.72
   0  -5   6    6.83    0.86
  -5   0   6    6.53    0.87
   0   5   7    0.89    0.73
  -5   0   7    1.23    0.72
  -5   0   7    1.27    0.57
   0  -5   7    1.68    1.26
   0   5  -7    0.30    0.58
   0  -5   7    0.89    0.53
   0  -5   7    0.38    0.63
  -5   0   8   10.04    1.12
   0  -5   8    9.24    1.27
  -5   0   8    8.34    1.22
  -5   0  -8    8.54    1.13
   0   5  -8    9.52    1.19
   0  -5   8   11.01    1.12
   0   5   8   10.07    1.28
   5   0  -8    8.95    1.15
   0  -5   9    0.33    0.29
   5   0   9    0.71    0.59
  -5   0   9    0.50    0.36
   5   0  -9   -0.11    0.40
   0   5  -9    0.76    0.43
  -5   0  -9    0.25    0.39
   0  -5   9    0.74    0.48
   0   5   9   -0.44    0.50
   5   0  10    0.07    0.31
  -1   5   0 5418.04  399.70
  -1   5   0 5789.14  399.57
  -1   5  -1  198.59   13.78
   5   1   1  189.61   13.94
  -1   5  -1  184.03   13.71
  -1   5  -2 1433.51   99.19
  -1   5   2 1423.77   99.41
   5   1   2 1265.20   99.57
  -5  -1   3  204.06   15.89
  -1   5   3  231.63   16.64
  -1   5  -3  221.70   15.64
   5   1   4   91.60    7.08
  -5  -1   4   74.96    6.36
  -1   5   4   81.98    7.04
  -1   5  -4   80.17    5.96
   1  -5   5   97.01    7.75
  -1   5   5   77.71    7.50
   5   1   5   83.81    7.68
  -1   5  -5   85.73    6.42
   1  -5   6   14.17    1.42
  -5  -1   6   14.33    1.42
   1  -5   6   15.34    2.57
  -1   5   6   14.45    1.56
  -1   5  -6   14.72    1.48
  -5  -1   6   15.66    1.59
   1  -5   7    2.62    0.81
  -5  -1   7    4.75    0.96
  -1   5   7    2.10    0.79
  -5  -1   7    4.55    0.81
   1  -5   7    3.41    0.67
   1  -5   7    2.79    1.37
  -1   5  -7    3.50    0.81
   1  -5   8    2.36    0.56
   1  -5   8    2.30    0.78
   5   1  -8    4.54    0.77
  -5  -1  -8    2.42    0.67
  -5  -1   8    2.86    0.81
  -5  -1   8    3.58    0.70
  -1   5   8    2.25    0.78
  -1   5  -8    2.02    0.65
  -5  -1  -9    0.20    0.42
  -5  -1   9    0.75    0.38
  -1   5   9    0.99    0.52
  -1   5  -9    1.40    0.48
   1  -5   9    0.50    0.48
   5   1  -9    0.82    0.48
   2  -5   0    2.43    0.42
  -2   5   0    2.19    0.49
   5   2   0    2.31    0.73
   2  -5   1 1224.76   87.57
  -2   5   1 1268.18   87.63
  -2   5  -1 1244.65   87.48
   5   2   1 1157.63   87.79
  -2   5   2  456.41   29.57
   5   2   2  409.54   29.74
   5   2   2  352.03   29.68
   5   2   3   81.58    6.78
  -2   5  -3   78.94    6.04
  -2   5  -3   87.32    6.10
  -2   5  -4   22.28    1.68
  -2   5   4   16.90    2.60
   5   2   4   16.12    2.44
  -5  -2   4   15.51    1.98
   2  -5   5  112.42    9.69
  -2   5  -5  116.62    8.51
  -2   5   5  110.69    9.74
  -2   5   6   10.54    2.11
  -2   5  -6   11.49    1.18
   2  -5   6    9.62    1.04
  -5  -2   6    8.69    1.05
   2  -5   6    6.21    1.81
  -2   5   6    7.17    1.08
  -5  -2   6   11.17    1.23
  -2   5   6    7.98    0.93
   2  -5   7   19.80    3.25
  -5  -2   7   23.07    2.04
  -2   5  -7   18.31    1.82
   5   2  -7   20.61    1.86
  -5  -2   7   20.34    1.81
  -2   5   7   16.12    1.86
   2  -5   7   16.79    1.72
  -2   5   8   17.59    1.70
  -2   5  -8   13.84    1.53
   2  -5   8   12.91    1.57
  -5  -2   8   16.84    1.53
  -5  -2   8   18.09    1.72
   5   2  -8   14.76    1.53
   2  -5   8   12.46    1.36
   2  -5   9    1.68    0.57
  -2   5  -9    1.27    0.47
   5   2   9    1.16    0.58
  -5  -2   9    1.65    0.43
   5   2  10    0.16    0.28
   3  -5   0 2592.96  186.54
   5   3   0 2685.93  186.76
   5   3   1  544.54   37.94
  -3   5   1  566.38   37.74
   3  -5   1  480.17   37.70
   3  -5   2   91.54    7.02
   5   3   2   81.28    7.02
  -3   5   2   93.45    6.82
  -3   5  -3  151.99   10.93
  -3   5   3  144.08   11.27
   5   3   3  162.67   11.77
  -5  -3   4    1.54    0.70
  -3   5  -4    0.35    0.37
  -3   5   5    1.09    1.21
  -5  -3   5    2.00    0.87
   3  -5   5    2.56    1.31
  -3   5  -5    1.25    0.48
  -5  -3   6   18.29    1.63
  -5  -3   6   17.57    1.74
   3  -5   6   15.59    2.67
   3  -5   6   17.11    1.57
  -3   5  -6   17.55    1.65
  -3   5   6   14.35    2.64
   5   3  -6   15.43    1.59
  -3   5   6   15.60    1.54
  -3   5   6   15.07    1.49
  -3   5   6   19.27    1.74
   3  -5   7   14.73    2.74
  -5  -3   7   13.93    1.60
  -5  -3   7   14.29    1.40
   5   3  -7   13.52    1.43
  -3   5   7   10.98    1.23
   3  -5   7   12.62    1.31
  -3   5   7   12.94    1.49
  -3   5  -7   13.40    1.47
  -3   5   8    1.37    0.70
   3  -5   8    1.11    0.75
  -3   5  -8    0.86    0.60
   5   3  -8    1.03    0.59
  -5  -3   8    0.61    0.48
  -5  -3   8    1.19    0.71
   5   3   9   -0.07    0.50
   3  -5  -9    0.11    0.43
  -5  -3   9   -0.08    0.35
   3  -5   9    0.37    0.47
  -3   5  -9    0.21    0.40
   5   3  10   10.10    0.94
   4  -5   0    0.45    0.40
   5   4   0    0.40    0.49
   4  -5   1  698.68   49.74
   5   4   1  690.22   49.85
  -4   5   2    3.92    0.69
   5   4   2    2.77    0.81
  -4   5  -3   24.24    1.95
   5   4  -3   25.53    1.95
   4  -5   3   24.99    2.69
   5   4   3   21.09    2.61
  -4   5   3   23.74    2.29
   5   4   3   26.95    2.74
  -4   5  -4    8.96    0.93
   4  -5   4   10.32    1.79
   4  -5   5   14.46    2.32
   5   4  -5   12.23    1.21
  -4   5  -5   12.53    1.23
  -4   5   5   10.48    2.33
  -5  -4   5    8.96    1.66
  -5  -4   6    1.20    0.58
  -4   5   6    1.62    0.44
  -4   5   6    1.37    0.56
  -5  -4   6    1.08    0.53
   4  -5   6    0.66    1.27
  -4   5  -6    0.73    0.56
   5   4  -6    1.58    0.55
  -4   5   6    0.91    1.17
   4  -5   6    0.85    0.40
  -4   5   6    0.58    0.44
  -4   5   7    8.97    1.19
  -5  -4   7    9.89    1.32
   5   4  -7    8.86    1.10
  -4   5  -7   11.77    1.24
  -4   5   7    7.54    0.94
  -5  -4   7    9.29    1.11
   4  -5   7    6.64    0.93
   5   4  -8    0.68    0.55
  -4   5   8    0.24    0.56
  -5  -4   8    0.37    0.52
   4  -5   8    0.43    0.63
  -4   5   8   -0.05    0.34
  -4   5  -8    0.14    0.51
  -5  -4   9    1.28    0.40
   4  -5   9    0.30    0.49
   5   4   9    0.82    0.54
   5   5   0  529.80   40.08
   5  -5   0  589.97   40.15
   5   5   1 1603.04  113.04
   5  -5   1 1570.13  113.01
   5  -5   2  266.55   20.37
   5   5   2  288.68   20.44
   5   5  -3   13.41    1.14
  -5   5  -3   11.55    1.13
   5  -5   3   13.76    1.92
  -5   5   3   13.57    1.49
   5   5   3   15.07    1.96
  -5   5  -4    3.54    0.53
   5   5  -4    3.12    0.55
   5  -5   5    9.45    2.04
   5   5  -5   10.31    1.10
  -5   5  -5   10.11    1.07
  -5   5   5    7.86    1.95
  -5  -5   5   10.03    1.71
  -5  -5   6   44.99    3.62
   5   5  -6   40.35    3.45
  -5  -5   6   46.43    3.48
  -5   5   6   42.40    3.37
  -5   5   6   39.47    3.40
  -5   5  -6   47.83    3.52
  -5   5   6   42.76    3.53
  -5   5   6   35.40    4.67
   5  -5   6   32.28    4.61
  -5   5   7    0.84    0.60
   5   5  -7    2.36    0.66
  -5  -5   7    1.25    0.68
  -5  -5   7    1.67    0.63
  -5   5   7    0.99    0.45
  -5   5   7    1.76    0.47
  -5   5  -7    1.62    0.65
  -5   5   8    7.96    0.95
  -5  -5   8    9.89    1.09
   5   5   8    8.10    1.22
   5   5  -8   10.47    1.15
   5  -5   8    8.48    1.23
  -5   5  -8    7.57    1.05
   5  -5   9   17.08    1.58
  -5  -5   9   17.23    1.44
   5   5   9   15.56    1.55
   5   6   0    1.64    0.58
   6  -5   0    0.71    0.61
   6  -5   1  481.04   31.23
   5   6   1  383.61   30.97
   6  -5  -1  443.98   31.16
   5   6   2   12.79    1.76
   5   6   2   15.10    2.02
  -6   5   3    9.66    1.24
   5   6   3    7.31    1.45
   6  -5   3    8.19    1.56
   5   6   3   10.15    1.69
   5   6  -3   11.56    0.97
  -6   5  -3   10.14    0.94
   5   6  -4    1.55    0.45
  -6   5  -4    1.63    0.42
  -6   5   4    0.89    0.50
   5   6   4    0.20    0.83
  -6   5  -5  109.70    7.83
  -5  -6   5  112.82    8.88
   5   6  -5  108.27    7.83
  -6   5   5   92.45    7.80
  -6   5   5  111.59    7.91
  -6   5   5  105.01    7.78
  -5  -6   6   45.41    3.54
  -6   5   6   33.67    4.61
  -5  -6   6   44.10    3.40
  -6   5   6   37.23    3.27
  -6   5   6   40.90    3.44
   6  -5   6   36.35    4.76
  -6   5  -6   49.07    3.44
   5   6  -6   44.55    3.40
  -6   5   6   35.67    3.31
  -6   5  -7    8.97    1.11
  -6   5   7    5.83    0.92
  -5  -6   7    9.98    1.30
  -6   5   7    9.22    1.17
  -5  -6   7    7.77    1.04
   5   6  -7    7.85    1.06
  -6   5   7    8.41    1.01
  -5  -6   8   10.87    1.12
   5   6  -8    8.48    1.06
  -6   5  -8    7.76    1.02
  -6   5   8    8.66    0.96
   5   6   8    7.31    1.15
   5   6   9    0.22    0.43
   6  -5   9    0.92    0.49
  -5  -6   9    1.12    0.41
   6  -4   0  135.10   10.00
   4   6   0  129.32    9.74
   6  -4   1   23.81    2.33
   4   6   1   21.86    2.07
   4   6   2    5.43    1.17
   4   6   2    3.43    0.80
   4   6  -3  106.62    7.66
  -6   4  -3  101.79    7.62
  -6   4   3   99.59    7.95
   6  -4   3  116.58    8.60
   4   6   3  125.76    8.71
   6  -4   3  100.65    8.46
   4   6   4  117.69    9.65
  -6   4  -4  118.49    8.60
   4   6  -4  118.87    8.64
  -6   4   4  113.86    8.88
   6  -4   5  256.93   18.57
   4   6  -5  234.80   17.02
  -6   4  -5  243.81   17.01
  -4  -6   5  239.77   18.13
  -6   4   5  224.79   17.06
   4   6   5  215.49   18.08
  -6   4   6    7.14    1.13
  -6   4  -6    9.22    1.11
   4   6  -6   10.41    1.14
  -6   4   6    9.00    1.04
  -6   4   6    9.65    2.13
  -4  -6   6    9.32    1.25
  -4  -6   6   11.07    1.15
   6  -4   6    9.43    2.18
  -6   4   6    8.15    1.04
  -6   4   7    1.40    0.49
  -6   4   7    1.09    0.63
  -4  -6   7    1.72    0.75
  -6   4  -7    1.29    0.59
  -6   4   7    1.41    0.52
   4   6  -7    2.11    0.66
  -4  -6   7    1.46    0.57
  -6   4   8    0.41    0.40
   4   6   8    0.08    0.61
   4   6  -8    0.67    0.53
  -4  -6   8    1.03    0.54
  -6   4  -8    0.19    0.47
   4   6   9    8.92    0.97
  -4  -6   9    8.66    0.83
   6  -4   9    7.19    0.96
  -6   4   9    5.55    0.70
   3   6   0    0.36    0.29
   6  -3   0    0.68    0.59
   3   6   1  486.78   35.09
   6  -3   1  494.65   35.43
   3   6   2   61.75    4.87
   3   6   2   59.41    5.15
   6  -3   2   54.25    4.96
   6  -3   2   63.26    5.04
   3   6  -3   89.92    6.72
   6  -3   3   91.38    7.55
   6  -3   3   92.24    7.54
   3   6   3   93.17    7.63
  -6   3   3   95.96    6.99
   6  -3   4  299.62   20.93
   3   6  -4  269.39   19.70
   3   6   4  274.99   20.77
   6  -3   5   47.47    5.22
   3   6   5   50.52    5.15
   3   6  -5   53.46    4.12
  -3  -6   5   59.66    5.31
   6  -3   6   24.28    3.53
   3   6  -6   22.51    2.16
  -6   3   6   26.12    2.28
  -6   3   6   25.60    2.17
  -6   3   6   24.43    2.11
  -6   3  -6   27.57    2.21
  -3  -6   6   23.14    2.15
  -3  -6   6   18.66    2.94
  -3  -6   6   25.17    2.34
  -3  -6   7    3.34    0.81
  -6   3  -7    2.55    0.67
   3   6  -7    2.41    0.68
  -6   3   7    1.62    0.55
  -3  -6   7    2.61    0.66
  -6   3   7    1.01    0.65
  -6   3   7    1.86    0.53
  -3  -6   8    0.41    0.59
  -6   3   8    1.28    0.51
   3   6  -8    0.76    0.55
  -3  -6   8    0.84    0.51
   3   6   8    1.00    0.61
  -6   3  -8    0.77    0.53
   3   6   9    6.59    0.90
  -3  -6   9    6.91    0.78
   6  -3   9    7.43    0.97
  -6   3   9    6.95    0.74
   6  -3  10    3.74    0.48
   2   6   0 2135.28  157.98
   2   6   0 2054.98  157.57
   6  -2   0 2553.25  157.67
   6  -2   0 2186.41  158.05
   6  -2   1  329.23   22.26
   6  -2   1  310.08   21.99
   2   6   1  289.51   21.79
   2   6   2  149.85   12.48
   6  -2   2  175.97   12.29
   6  -2   2  159.11   12.39
   2   6  -3  607.87   44.74
   6  -2   3  634.13   45.63
   6  -2   3  755.54   45.73
   2   6   3  617.62   45.71
   2   6   4  628.05   43.21
   2   6  -4  577.09   42.00
   6  -2   4  613.24   43.17
  -2  -6   5    6.39    1.62
   6  -2   5    5.21    1.61
   2   6   5    8.67    1.77
   2   6  -5    9.29    0.98
  -6   2   6    0.29    0.46
   6  -2   6    0.67    1.44
  -6   2   6    0.73    0.40
  -6   2   6    1.00    0.57
   2   6  -6    0.52    0.50
  -2  -6   6    0.06    0.44
  -2  -6   6    0.18    0.57
  -2  -6   6    0.28    1.01
  -2  -6   7    1.96    0.60
   2   6  -7    1.32    0.63
  -6   2   7    2.47    0.78
  -6   2   7    2.59    0.64
   2   6   7    1.09    0.69
  -6   2  -7    2.47    0.65
  -2  -6   7    1.71    0.75
  -6   2  -8   26.31    2.43
   2   6  -8   26.74    2.46
  -2  -6   8   29.18    2.58
  -2  -6   8   28.63    2.42
   6  -2  -8   27.04    2.48
   2   6   8   35.55    2.68
  -6   2   8   28.07    2.39
   2   6   9    0.94    0.50
   6  -2   9    0.94    0.58
   2   6  -9    0.26    0.40
  -2  -6   9    0.52    0.33
  -6   2   9    0.96    0.37
   6  -2  10    0.58    0.30
   6  -1   0    0.37    0.26
   1   6   0    0.09    0.52
   6  -1   0    0.29    0.59
   6  -1   1  141.09   11.13
   6  -1   1  152.17   10.93
   1   6   2   74.58    5.91
   6  -1   2   63.07    5.57
   6  -1   2   75.14    5.83
   1   6   3   42.15    4.04
   6  -1   3   42.76    3.94
   6  -1   3   39.67    3.87
   1   6   4   83.42    7.66
   6  -1   4   96.90    7.78
  -1  -6   5   50.35    4.93
   6  -1   5   42.93    4.87
   1   6   5   51.54    5.07
  -6   1   6   56.00    4.49
  -1  -6   6   56.29    4.50
  -1  -6   6   50.99    5.70
  -6   1   6   57.63    4.50
  -1  -6   6   68.19    4.79
   6  -1   6   56.51    6.12
  -1  -6   7   38.58    3.22
  -6   1   7   35.55    2.98
  -6   1  -7   32.92    3.00
  -1  -6   7   36.38    2.99
  -1  -6   7   29.96    4.10
   1   6   7   40.71    3.21
  -6   1  -8   11.17    1.20
  -6   1   8   10.31    1.13
  -1  -6   8    8.89    1.23
   6  -1  -8    8.49    1.14
   1   6   8   10.14    1.28
  -1  -6   8    9.73    1.09
  -1  -6   9    9.30    0.98
   6  -1   9   11.75    1.27
   1   6   9   12.22    1.20
  -6   1   9   10.20    1.01
   6  -1  10    4.65    0.57
   0   6   0    5.84    0.81
   6   0   0    7.92    1.12
   0   6   0    4.97    0.94
   0   6  -1   21.10    1.78
   6   0   1   19.11    1.85
   6   0   1   18.52    2.08
   0   6   2  245.58   16.17
   6   0   2  269.39   15.98
   6   0   2  234.73   16.07
   0   6   3  276.20   21.17
  -6   0   3  266.79   20.41
   6   0   3  293.94   21.14
   6   0   3  298.49   21.09
   0   6  -3  288.07   20.25
   0   6   4   40.96    4.29
   0   6  -4   41.72    3.26
   6   0   4   44.01    4.30
   0   6   5   72.52    6.86
   0  -6   5   75.48    6.84
   0   6  -5   74.70    5.62
   6   0   5   71.45    6.89
   6   0   6    6.13    2.07
  -6   0   6    7.76    1.12
  -6   0   6    9.08    1.05
   0  -6   6   11.08    2.22
   0   6  -6   10.84    1.15
   0   6   6    8.04    1.86
   0  -6   6    8.54    1.04
   0  -6   6   12.24    1.31
  -6   0   6    7.97    1.03
   0  -6   7   20.55    2.03
   0  -6   7   18.27    3.10
  -6   0   7   24.63    2.23
  -6   0   7   25.69    2.11
   0   6   7   22.94    2.21
   0  -6   7   21.72    2.22
   0   6  -7   23.32    2.13
   0   6  -8    5.92    0.95
   0   6   8    7.82    1.07
   0  -6   8    6.06    0.85
  -6   0  -8    6.19    0.91
  -6   0   8    6.30    0.91
   6   0  -8    6.36    0.93
   0  -6   8    6.80    1.01
   0  -6   9    0.33    0.29
   0   6   9    0.94    0.53
   6   0   9    1.09    0.59
  -6   0   9    0.58    0.37
   0   6  -9   -0.21    0.43
   0  -6   9   -0.80    0.54
   6   0  10    0.32    0.30
  -1   6   0    2.49    0.57
  -1   6   0    1.87    0.66
  -1   6  -1  562.66   40.72
  -1   6  -1  563.34   40.76
  -1   6   1  605.60   41.21
   6   1   1  567.94   40.91
  -1   6  -2  289.80   20.14
  -1   6   2  258.73   20.68
   6   1   2  273.18   20.50
  -6  -1   3  358.32   28.19
  -1   6   3  432.68   29.16
  -1   6  -3  404.86   28.02
  -1   6  -4   35.90    2.84
  -1   6   4   37.87    3.94
  -1   6  -5    1.00    0.48
   6   1   5    0.55    1.16
  -1   6   5    2.46    1.21
   1  -6   5    1.54    1.19
   1  -6   6    6.01    0.88
   1  -6   6    7.41    1.81
  -1   6   6    8.09    1.90
  -6  -1   6    7.34    0.90
  -6  -1   6    7.70    0.94
  -1   6  -6    7.01    0.97
  -6  -1   6    7.12    1.02
  -1   6   6    8.19    1.04
   6   1  -7   28.19    2.38
   1  -6   7   23.76    3.67
  -6  -1   7   26.39    2.47
   1  -6   7   25.33    2.47
  -1   6   7   24.72    2.41
  -6  -1   7   26.65    2.32
  -1   6  -7   28.46    2.41
   1  -6   7   24.79    2.28
   1  -6   8    0.33    0.57
  -1   6   8    0.89    0.60
  -1   6  -8    0.64    0.57
   1  -6   8    0.54    0.45
   6   1  -8    0.61    0.51
  -6  -1  -8    0.77    0.55
  -6  -1   8    0.54    0.49
   1  -6   9   11.90    1.28
  -1   6  -9   11.71    1.23
  -6  -1   9   12.89    1.17
  -2   6   0   14.67    1.47
   2  -6   0   14.94    1.26
   2  -6   1 1866.40  153.98
  -2   6  -1 2205.50  154.04
   6   2   1 2100.31  154.36
  -2   6  -2   63.25    4.93
   6   2   2   57.38    5.37
   6   2   2   61.81    5.32
  -2   6   2   76.47    5.23
  -2   6  -3   23.34    1.72
  -2   6  -3   20.09    1.79
  -6  -2   3   16.71    1.90
   6   2   3   22.81    2.51
  -2   6   3   21.05    2.62
   6   2   4    1.70    1.06
   6   2   4    2.41    1.30
  -2   6   4    2.15    1.25
  -2   6  -4    1.55    0.44
  -2   6  -5   17.32    1.61
  -2   6   5   17.83    2.73
   2  -6   5   17.02    2.66
  -6  -2   6    2.29    0.69
  -2   6  -6    3.31    0.71
  -2   6   6    2.51    1.33
   2  -6   6    1.90    0.54
  -2   6   6    2.47    0.66
   2  -6   6    3.80    1.51
  -6  -2   6    2.98    0.59
  -2   6   7    2.64    0.76
  -6  -2   7    5.00    0.82
   2  -6   7    1.48    0.69
   2  -6   7    3.48    0.66
  -6  -2   7    3.57    0.87
  -2   6  -7    2.11    0.69
   6   2  -7    2.06    0.63
  -2   6  -8    0.71    0.57
   6   2  -8    0.74    0.54
  -6  -2   8    0.73    0.54
   2  -6   8    0.74    0.59
  -2   6   8    0.87    0.51
   2  -6   8    1.53    0.45
  -6  -2   9    4.61    0.63
   2  -6   9    3.78    0.72
   6   2   9    4.16    0.81
   6   2  10    1.60    0.35
   3  -6   0    0.09    0.30
   6   3   0    0.19    0.58
   3  -6   1  115.86    7.95
   6   3   1   94.97    8.12
  -3   6  -1  103.41    7.87
   6   3   2    3.97    0.91
  -3   6   2    3.96    0.73
  -3   6  -3  138.36    9.86
   6   3   3  155.50   10.84
  -3   6  -3  135.60    9.99
  -3   6   3  121.56   10.24
   6   3   4  246.54   17.11
  -6  -3   4  226.67   16.37
  -3   6  -4  214.97   15.83
  -3   6   4  205.18   17.11
  -3   6  -5  129.98    9.52
   3  -6   5  130.43   10.85
  -3   6   5  123.61   10.91
  -3   6   6    1.36    0.45
  -3   6   6    1.07    0.59
   3  -6   6    2.27    1.47
  -3   6   6    0.71    0.38
  -3   6  -6    1.88    0.62
   3  -6   6    1.35    0.46
  -6  -3   6    0.95    0.53
  -6  -3   6    1.17    0.64
   6   3  -6    1.25    0.52
  -3   6   6   -0.32    1.12
   6   3  -7   12.07    1.29
  -3   6  -7   11.49    1.30
  -6  -3   7   10.97    1.25
   3  -6   7   11.78    1.20
  -6  -3   7   10.83    1.43
  -3   6   7   10.61    1.34
  -3   6   7    8.73    1.05
  -3   6   8    7.56    1.10
  -3   6  -8    7.15    1.05
   3  -6   8    8.27    1.13
   3  -6   8    8.18    0.91
  -6  -3   8    7.97    0.98
   6   3  -8    8.86    1.08
   6   3   9    0.89    0.52
   3  -6   9    1.59    0.53
  -6  -3   9    0.84    0.39
   6   3  10    2.38    0.38
   4  -6   0  192.54   13.58
   6   4   0  175.47   13.75
   6   4   1  131.45   11.05
   4  -6   1  159.13   10.93
   4  -6   2  127.35    8.28
   6   4   2  110.78    8.31
  -4   6  -3    8.56    0.88
  -4   6   3    9.16    1.27
   6   4  -3   10.98    0.90
   6   4   3    7.74    1.52
  -4   6  -4    5.02    0.67
   6   4  -4    5.26    0.67
   6   4   4    5.80    1.41
  -6  -4   4    6.21    1.12
  -4   6  -5   27.14    2.31
   4  -6   5   28.57    3.54
   6   4  -5   27.91    2.29
  -4   6   5   23.79    3.45
   4  -6   6    3.32    1.55
  -4   6   6    2.52    0.68
  -4   6   6    3.10    0.59
   6   4  -6    2.21    0.62
  -4   6  -6    2.23    0.67
  -6  -4   6    2.89    0.74
  -4   6   6    2.46    0.53
  -4   6   6    1.29    1.26
  -6  -4   6    3.05    0.66
   4  -6   6    3.09    0.57
  -4   6   7    0.26    0.39
   6   4  -7    0.35    0.52
  -4   6  -7    0.68    0.65
  -6  -4   7    0.90    0.55
  -4   6   7    0.83    0.58
  -6  -4   7    0.95    0.72
   4  -6   7    0.73    0.45
  -4   6  -8    2.40    0.66
   4  -6   8    3.10    0.83
   6   4  -8    3.64    0.71
  -6  -4   8    2.82    0.65
   4  -6   9    0.22    0.46
   6   4   9    0.12    0.46
  -6  -4   9    0.04    0.36
   5  -6   0    0.75    0.48
   6   5   0    0.50    0.52
   5  -6  -1  566.34   37.35
   6   5   1  518.30   37.41
   6   5  -1  486.29   37.36
   5  -6   1  501.70   37.26
   6   5   2   10.40    1.60
  -5   6   2   12.96    1.40
   5  -6   2   12.08    1.58
   6   5   3   16.31    2.25
  -5   6  -3   19.50    1.61
  -5   6   3   23.72    2.12
   6   5  -3   20.07    1.60
   5  -6   3   16.88    2.30
   6   5  -4   35.15    2.81
  -5   6  -4   36.58    2.83
   5  -6   5   20.81    3.00
  -5   6   5   19.01    1.78
  -5   6   5   21.84    3.20
  -5   6  -5   20.72    1.79
  -6  -5   5   20.93    1.85
   6   5  -5   19.04    1.75
   6   5  -6   44.85    3.36
  -5   6   6   37.83    3.23
  -6  -5   6   39.78    3.33
  -5   6   6   43.56    3.44
  -5   6   6   39.01    3.29
   5  -6   6   39.35    3.24
  -5   6   6   34.99    4.58
  -6  -5   6   45.34    3.53
  -5   6  -6   43.37    3.38
   5  -6   6   38.92    4.75
  -6  -5   7    0.21    0.54
  -5   6  -7    0.75    0.57
  -5   6   7    1.32    0.61
   6   5  -7    0.85    0.56
  -6  -5   7    0.67    0.65
  -5   6   7    0.59    0.44
  -5   6   7   -0.06    0.40
   5  -6   8    0.81    0.59
  -5   6   8    1.19    0.40
  -5   6  -8    1.19    0.55
   6   5  -8    0.32    0.47
  -6  -5   8    1.16    0.57
  -6  -5   9    9.14    0.94
   6   5   9    8.27    1.04
   5  -6   9    9.58    1.05
   6  -6   0   29.50    2.83
   6   6   0   32.62    2.89
   6  -6   1  149.21   11.73
   6   6  -1  154.18   11.79
   6   6   1  151.79   11.75
   6  -6  -1  170.52   11.85
   6  -6   2   52.47    4.31
   6   6   2   44.28    4.19
   6  -6   3  115.35    8.65
   6   6   3  112.80    8.64
   6   6  -3  103.29    7.68
  -6   6  -3  101.87    7.67
  -6   6   3  116.13    8.24
   6  -6   4  182.37   13.10
   6   6  -4  170.86   11.63
  -6   6  -4  159.98   11.60
   6   6  -5    1.23    0.48
  -6  -6   5    1.47    0.50
  -6   6   5    1.89    0.57
  -6  -6   5    1.37    0.49
  -6   6  -5    2.45    0.57
  -6   6   5    1.32    0.49
  -6   6   5    1.92    0.47
  -6   6   6    9.01    1.03
  -6  -6   6    8.97    1.22
  -6   6  -6    9.48    1.14
   6   6  -6    9.64    1.13
  -6   6   6    9.28    1.08
   6  -6   6   10.83    2.33
  -6   6   6    8.49    1.16
  -6   6   6   10.09    2.27
  -6   6   7    0.44    0.44
  -6  -6   7   -0.14    0.53
  -6   6   7   -0.11    0.42
   6   6  -7    0.14    0.51
  -6   6  -7    0.50    0.52
   6  -6   8    0.40    0.59
  -6   6  -8    1.56    0.54
   6   6   8    0.16    0.54
   6   6  -8    1.20    0.53
  -6   6   8    0.73    0.40
  -6  -6   8    0.54    0.53
   6  -6   9    0.58    0.47
   6   6   9    0.68    0.47
  -6  -6   9    0.34    0.39
   7  -6   0    0.50    0.67
   6   7   0    1.02    0.57
   6   7   1   79.37    6.91
   7  -6  -1   81.78    7.07
   7  -6   1  100.65    7.23
   6   7  -1   96.24    7.06
   6   7  -2    4.42    0.52
   7  -6   2    2.90    0.98
  -7   6  -3   29.08    2.15
  -7   6   3   26.76    2.60
   6   7  -3   26.47    2.15
   6   7   3   20.24    2.77
   7  -6   3   27.52    3.03
   6   7  -4    8.91    0.88
  -7   6   4    7.44    1.15
   7  -6   4    7.00    1.71
  -7   6  -4    6.50    0.80
   6   7  -5    1.00    0.46
  -6  -7   5    0.81    0.44
  -6  -7   5    0.89    0.46
  -7   6   5    0.63    0.43
  -7   6   5    2.13    0.56
  -7   6  -5    0.81    0.44
  -7   6   5    1.30    0.43
   6   7  -6   12.01    1.39
  -7   6   6   13.95    1.36
  -7   6  -6   14.88    1.46
   7  -6   6   15.29    2.76
  -6  -7   6   13.00    1.51
  -7   6   6   14.98    1.45
  -7   6   7    0.57    0.49
  -7   6  -7    0.34    0.51
  -6  -7   7    0.77    0.60
   6   7  -7    1.05    0.59
  -7   6   7    0.65    0.48
   6   7  -8    8.12    1.00
  -6  -7   8    9.54    1.05
   6   7   8    6.84    1.05
  -7   6  -8    7.43    0.94
  -7   6   8    6.27    0.85
   7  -6   9    4.19    0.66
   6   7   9    3.04    0.59
  -6  -7   9    3.55    0.55
   7  -5   0   54.77    4.86
   5   7   0   60.03    4.65
   5   7  -1  713.56   51.12
   5   7   1  680.59   51.07
   7  -5   1  722.17   51.37
   7  -5  -1  752.71   51.40
   5   7   2  811.01   54.10
   7  -5   2  766.69   54.25
   5   7  -2  737.50   53.45
   5   7   2  745.25   54.39
  -7   5   3  168.99   15.63
   5   7   3  205.19   16.08
  -7   5  -3  230.91   15.32
   7  -5   3  232.37   16.43
   7  -5   3  210.91   16.25
   5   7  -3  212.28   15.33
   5   7   3  211.35   16.34
   7  -5   4   38.39    4.25
   5   7  -4   42.25    3.28
  -7   5  -4   43.94    3.25
  -7   5   4   36.36    3.56
   5   7   4   38.05    4.20
  -7   5   5   18.29    1.88
  -5  -7   5   20.67    1.84
  -7   5  -5   22.29    1.83
   5   7  -5   21.72    1.86
  -5  -7   5   17.24    1.82
  -7   5   5   20.42    1.80
  -7   5   5   22.04    1.88
  -5  -7   5   22.34    2.78
  -7   5   6    4.22    0.71
   7  -5   6    2.10    1.42
  -5  -7   6    4.45    0.85
   5   7  -6    4.00    0.75
  -7   5  -6    2.77    0.69
  -7   5   6    5.72    1.85
  -7   5   6    6.07    0.90
  -7   5   6    4.55    0.74
  -7   5   7   11.35    1.16
  -5  -7   7    9.54    1.31
  -7   5   7    9.59    1.10
  -5  -7   7    9.87    1.19
   5   7  -7    9.07    1.18
  -7   5  -7    8.49    1.14
  -7   5  -8    4.21    0.73
   5   7   8    5.93    0.95
  -7   5   8    5.39    0.73
  -5  -7   8    4.59    0.78
   5   7  -8    4.65    0.79
   7  -5   9    4.42    0.72
  -5  -7   9    3.72    0.59
  -7   5   9    4.55    0.52
   5   7   9    4.32    0.68
   4   7   0    0.31    0.37
   7  -4   0    1.20    0.78
   7  -4   1   21.21    2.37
   7  -4  -1   23.82    2.44
   4   7   1   23.95    2.11
   4   7  -2  205.22   14.88
   7  -4   2  201.91   15.70
   4   7   2  208.32   15.39
   4   7   2  228.13   15.87
   7  -4   3   40.73    3.93
  -7   4  -3   37.65    3.01
   7  -4   3   48.30    4.06
   4   7  -3   45.53    3.09
   4   7   3   42.06    4.04
  -7   4   3   32.76    3.27
  -7   4  -4  227.27   17.64
  -7   4   4  242.35   18.00
   4   7  -4  260.17   17.71
   7  -4   4  251.06   18.92
   7  -4   4  296.25   19.14
   4   7   4  252.84   18.91
  -7   4   5   93.72    6.68
  -7   4  -5   94.70    6.63
   4   7  -5   91.51    6.65
  -7   4   5   78.87    6.65
  -7   4   5   89.65    6.61
   4   7   5   81.44    7.75
   7  -4   5   81.51    6.74
  -4  -7   6    1.11    0.62
  -7   4   6    0.68    1.09
   4   7  -6    0.53    0.50
  -7   4  -6    0.44    0.48
   7  -4   6    0.35    1.31
  -4  -7   6    0.40    0.47
  -7   4   6    0.23    0.43
  -7   4   6    0.74    0.47
  -7   4   6    1.01    0.61
  -7   4   7    2.51    0.62
  -4  -7   7    4.25    0.76
   4   7  -7    2.97    0.75
  -7   4  -7    4.66    0.76
  -4  -7   7    4.02    0.91
  -7   4   7    1.92    0.59
  -7   4   8    0.52    0.40
   4   7  -8    0.26    0.44
   4   7   8   -0.39    0.56
  -4  -7   8    0.12    0.47
  -7   4  -8    0.18    0.45
  -7   4   9    6.79    0.75
  -4  -7   9    7.01    0.80
   7  -4   9    8.33    0.99
   4   7   9    8.97    0.94
   7  -3   0  136.83   10.20
   7  -3   0  146.32    9.72
   3   7   0  120.82    9.65
   3   7   1   60.91    5.05
   7  -3  -1   67.90    5.53
   7  -3   1   75.36    5.61
   7  -3   1   69.92    5.27
   3   7   2  163.34   12.92
   3   7  -2  161.60   12.07
   7  -3   2  199.72   12.81
   7  -3   2  174.63   12.89
  -7   3  -3  184.86   13.05
   7  -3   3  195.82   14.14
   3   7  -3  174.07   13.09
   7  -3   3  179.36   13.91
   3   7   3  189.74   14.14
   3   7   4  344.77   25.93
   7  -3   4  345.13   25.93
   3   7  -4  337.82   24.74
   7  -3   4  385.16   26.04
   7  -3   5   12.60    1.40
  -3  -7   5   12.23    1.25
   3   7  -5   15.10    1.32
  -7   3  -5   13.52    1.27
  -7   3   5    9.05    1.24
  -7   3   5   11.98    1.26
   3   7   5   13.41    2.32
  -7   3   5   12.32    1.23
  -3  -7   6   36.14    4.32
  -7   3   6   34.39    3.27
   7  -3   6   39.52    4.82
  -3  -7   6   41.19    3.25
  -7   3  -6   43.06    3.25
  -3  -7   6   42.70    3.42
  -7   3   6   42.64    4.74
  -7   3   6   41.37    3.26
   3   7  -6   39.50    3.27
  -7   3   6   36.47    3.17
   3   7  -7    1.32    0.63
  -7   3   7    0.86    0.48
  -3  -7   7    1.12    0.71
  -7   3  -7    1.16    0.55
  -3  -7   7   -0.07    0.51
  -7   3   7    0.32    0.41
   3   7  -8    0.61    0.52
  -7   3   8    0.27    0.43
  -3  -7   8   -0.78    0.64
  -7   3  -8    0.37    0.45
   3   7   8   -0.63    0.63
  -3  -7   8    0.36    0.47
   3   7   9   -0.26    0.42
   7  -3   9    0.25    0.47
  -3  -7   9   -0.22    0.33
  -7   3   9    0.23    0.29
   7  -2   0    0.39    0.26
   7  -2   0    1.37    0.67
   2   7   0    0.95    0.19
   2   7   0    1.64    0.66
   7  -2   1    4.40    0.75
   7  -2   1    3.41    0.87
   7  -2   2   27.91    2.56
   7  -2   2   26.38    2.33
   2   7  -2   20.00    1.68
   2   7   2   18.63    2.37
   2   7  -3    5.43    0.64
   2   7   3    5.17    1.53
   7  -2   3    6.88    1.41
   7  -2   3    7.85    1.51
   7  -2   4  595.17   42.46
   2   7   4  539.21   42.32
   2   7  -4  579.75   41.19
   7  -2   4  584.81   42.33
  -7   2   5  111.00    8.62
   7  -2   5  124.83    8.83
   2   7   5  102.20    9.79
   2   7  -5  117.03    8.67
  -7   2   5  122.42    8.73
  -7   2   6   -0.06    0.47
  -2  -7   6    0.29    1.04
  -2  -7   6    1.15    0.65
   2   7  -6    0.33    0.50
  -7   2   6    0.78    0.53
  -7   2   6    0.18    0.45
   7  -2   6   -0.71    1.49
   2   7   6   -0.28    0.95
  -2  -7   6   -0.13    0.46
  -2  -7   7    4.67    0.99
   2   7  -7    3.98    0.83
  -7   2   7    4.28    0.76
   2   7   7    5.73    0.98
  -7   2  -7    5.29    0.85
  -2  -7   7    4.01    0.77
  -7   2   7    4.67    0.74
  -2  -7   8    1.02    0.64
   2   7   8    0.08    0.66
  -2  -7   8    0.53    0.47
   2   7  -8    0.69    0.57
  -7   2  -8    0.61    0.53
  -7   2   8    1.12    0.48
   7  -2  -8    0.27    0.53
  -2  -7   9    0.11    0.32
   7  -2   9    0.06    0.51
  -7   2   9   -0.11    0.31
   2   7   9    0.26    0.43
   7  -1   0  364.27   26.30
   1   7   0  352.02   26.68
   7  -1   0  398.45   26.92
   7  -1   1   25.65    2.33
   1   7   1   27.58    2.45
   7  -1   2  121.75    9.59
   1   7   2  130.22    9.73
   7  -1   2  116.47    9.33
   1   7   3   15.32    2.35
   7  -1   3   20.21    2.42
   7  -1   3   20.27    2.36
   1   7   4    2.85    1.30
   7  -1   4    4.12    1.42
   7  -1   5   92.68    7.07
  -7   1   5   93.89    6.91
   1   7   5   85.35    8.17
  -7   1   6   36.44    3.16
   7  -1   6   34.85    4.64
  -1  -7   6   33.50    4.41
  -1  -7   6   45.86    3.47
  -1  -7   6   41.59    3.23
  -7   1   6   40.37    3.22
   1   7   6   31.48    4.27
  -7   1   7    3.03    0.69
   1   7   7    1.39    0.73
  -7   1  -7    2.50    0.65
  -1  -7   7    2.51    0.78
  -7   1   7    2.47    0.56
  -1  -7   7    2.27    0.62
  -1  -7   8    0.11    0.46
  -7   1  -8    0.06    0.48
  -1  -7   8    0.31    0.64
   7  -1  -8   -0.46    0.56
   1   7   8    0.16    0.62
  -7   1   8    0.29    0.42
   7  -1   9    0.33    0.52
  -1  -7   9    0.27    0.30
  -7   1   9   -0.07    0.30
   1   7   9    0.32    0.42
   7  -1  10    1.36    0.34
   0   7   0    0.67    0.44
   0   7   0    0.31    0.57
   7   0   0   -0.11    0.58
   0   7  -1   92.29    6.62
   0   7  -1   88.77    6.64
   7   0   1   80.12    6.64
   0   7   1   80.17    6.95
   7   0   1   93.81    7.01
   0   7  -2    0.34    0.23
   0   7   2    0.62    0.73
   7   0   2    1.71    0.71
   7   0   2    1.02    0.83
   7   0   3  407.28   29.08
   0   7  -3  387.73   28.08
   0   7   3  415.96   29.20
   7   0   3  389.10   28.91
   0   7   4  182.90   13.25
   0   7  -4  158.10   11.82
   7   0   4  171.34   13.06
   0   7  -5    6.80    0.93
   7   0   5    8.73    1.13
  -7   0   5    9.03    0.95
   0  -7   5    9.81    1.91
   0   7   5    7.47    1.89
  -7   0   6    3.47    0.74
  -7   0   6    2.70    0.64
   0  -7   6    2.61    0.76
   0   7   6    3.38    0.74
   0   7  -6    2.39    0.63
   0   7   6    2.75    1.30
   0  -7   6    2.84    0.61
  -7   0   6    3.00    0.64
   0  -7   6    1.54    1.28
   0   7   7    5.65    1.00
   0  -7   7    4.81    1.00
  -7   0   7    6.36    1.02
  -7   0   7    7.31    0.85
   0  -7   7    5.42    0.84
   0   7  -7    5.60    0.93
  -7   0   7    5.00    0.85
   0  -7   8    5.17    0.86
  -7   0   8    3.82    0.73
   7   0  -8    4.07    0.79
   0   7  -8    4.46    0.82
   0   7   8    3.40    0.83
  -7   0  -8    3.12    0.69
   0  -7   8    3.95    0.69
   7   0   9    2.49    0.66
   0  -7   9    2.40    0.43
  -7   0   9    2.12    0.46
   7   0  10    3.10    0.44
  -1   7   0 1058.51   74.65
  -1   7   0 1032.47   74.49
  -1   7  -1   19.39    1.77
  -1   7   1   18.57    2.07
  -1   7  -1   17.33    1.70
  -1   7  -2   22.63    1.92
  -7  -1   2   23.59    1.92
  -1   7   2   28.24    2.80
   7   1   2   25.57    2.52
  -1   7  -3  252.23   18.63
  -1   7   3  280.55   19.80
   7   1   3  283.83   19.62
  -1   7   4    0.24    1.17
  -1   7  -4    4.33    0.60
  -1   7  -5    6.99    0.86
   7   1   5    9.57    1.94
  -7  -1   5    5.02    0.76
  -1   7   5    5.92    1.69
  -7  -1   5    5.70    0.84
   1  -7   5    5.93    1.61
  -7  -1   6    5.06    0.88
  -1   7   6    3.49    1.47
  -7  -1   6    4.26    0.74
  -7  -1   6    4.99    0.77
  -1   7  -6    4.75    0.82
   1  -7   6    4.24    0.70
  -1   7   6    2.87    0.76
   1  -7   6    6.33    1.73
  -7  -1   7    2.84    0.84
   7   1  -7    3.07    0.72
  -1   7  -7    2.64    0.73
  -1   7   7    1.68    0.78
  -7  -1   7    2.62    0.64
   1  -7   7    4.33    0.72
   1  -7   7    2.66    0.84
  -7  -1  -8    4.11    0.72
  -1   7   8    2.29    0.74
  -7  -1   8    3.53    0.73
   1  -7   8    3.26    0.63
   1  -7   8    3.50    0.79
  -1   7  -8    3.15    0.73
   7   1  -8    5.15    0.78
   1  -7   9    2.88    0.45
   1  -7   9    2.86    0.61
  -7  -1   9    4.11    0.58
  -2   7   0    3.12    0.64
  -2   7   0    1.56    0.70
   2  -7   0    1.25    0.24
   7   2   0    1.70    0.78
   7   2   1    9.29    1.35
  -2   7  -1    9.21    1.08
  -2   7  -1    8.21    1.02
   7   2   2   18.87    2.31
  -2   7  -2   20.72    1.64
  -2   7   2   21.50    2.08
  -2   7  -2   20.33    1.87
  -2   7  -3   85.67    6.57
  -2   7   3   95.19    7.77
   7   2   3   92.27    7.54
  -2   7  -3   94.75    6.76
  -7  -2   3   84.02    6.77
   7   2   3  108.69    7.68
  -2   7  -4   11.09    1.09
   7   2   4   13.11    2.00
  -2   7   4    8.10    1.92
   2  -7   5   79.04    6.71
  -7  -2   5   66.64    5.22
  -2   7   5   61.50    6.46
   7   2   5   66.86    5.31
  -2   7  -5   68.96    5.20
  -2   7   6    0.33    1.02
  -2   7  -6    0.47    0.46
  -2   7   6    0.23    0.35
   2  -7   6    0.24    0.41
  -7  -2   6    0.87    0.43
  -7  -2   6    1.06    0.56
   7   2  -6    0.50    0.47
  -2   7   6    0.08    0.49
  -7  -2   6    0.51    0.48
   2  -7   6    1.30    1.17
  -2   7  -7    1.59    0.66
   2  -7   7    1.05    0.51
  -2   7   7    0.91    0.69
   2  -7   7    0.91    0.70
  -7  -2   7    1.91    0.60
   7   2  -7    2.15    0.61
  -7  -2  -8    5.72    0.85
  -2   7  -8    7.13    0.97
  -2   7   8    4.89    0.92
  -7  -2   8    5.74    0.85
   2  -7   8    6.60    0.81
   2  -7   8    5.04    0.93
   7   2  -8    5.68    0.89
   7   2   9    2.33    0.63
   2  -7   9    0.98    0.49
  -7  -2   9    1.26    0.42
  -3   7   0  584.30   46.47
   7   3   0  699.39   46.86
   3  -7   0  672.30   46.30
   7   3  -1  716.12   50.86
  -3   7  -1  728.22   50.49
   7   3   1  708.37   50.82
   3  -7   1  658.31   50.41
  -3   7  -1  733.12   50.49
  -3   7  -2   60.20    4.49
  -3   7   2   61.37    4.72
  -3   7  -2   56.05    4.21
   7   3   2   49.64    4.85
   7   3   3  238.01   17.22
  -3   7  -3  251.81   16.47
  -3   7  -3  216.23   16.21
  -3   7   3  236.14   16.77
   7   3  -3  219.68   16.17
  -3   7   4  265.77   20.81
  -3   7  -4  271.83   19.37
   7   3   4  258.43   20.54
   7   3  -5   32.76    2.61
  -7  -3   5   31.70    2.69
   3  -7   5   33.33    3.90
   7   3   5   33.71    2.80
  -3   7   5   30.45    3.92
  -3   7  -5   30.62    2.64
  -7  -3   6    9.34    1.01
  -3   7   6    8.10    0.89
  -7  -3   6   10.67    1.11
  -3   7  -6    7.64    1.06
  -3   7   6    7.18    0.96
  -7  -3   6    7.67    1.12
  -3   7   6    6.30    1.01
   3  -7   6    8.59    0.99
   3  -7   6    8.27    1.97
   7   3  -6    9.61    1.06
   7   3  -7    5.39    0.88
  -3   7   7    5.44    0.95
  -3   7  -7    4.93    0.91
  -7  -3   7    6.44    0.95
   3  -7   7    5.34    1.00
   3  -7   7    4.30    0.75
   3  -7   8    4.76    0.70
  -7  -3   8    6.19    0.87
  -3   7   8    5.90    0.92
   3  -7   8    3.86    0.84
  -3   7  -8    5.11    0.85
   7   3  -8    6.36    0.87
   7   3   9    8.38    1.08
   3  -7   9    8.88    1.03
  -7  -3   9   10.69    0.99
   7   4   0    0.12    0.67
   4  -7   0    0.87    0.40
   4  -7  -1 2300.24  172.50
   7   4   1 2328.10  172.79
   4  -7   1 2693.02  172.58
   7   4  -1 2356.14  172.82
   7   4   2    4.37    1.03
   4  -7   2    4.12    0.90
  -4   7  -2    2.10    0.39
  -4   7   2    4.48    0.83
   7   4  -3  229.57   16.66
  -4   7  -3  232.93   16.70
  -4   7   3  268.52   17.33
  -4   7  -3  212.73   16.89
   7   4   3  259.81   17.79
  -4   7  -4  114.38    8.31
   7   4   4  118.90    9.52
   7   4  -4  110.41    8.27
  -4   7   4  117.27    9.80
  -7  -4   5    9.96    1.04
   4  -7   5   10.27    2.11
  -4   7  -5    8.67    1.01
  -4   7   5    6.53    0.94
  -7  -4   5    9.02    1.05
   7   4  -5    9.87    0.99
  -4   7   5    7.01    1.92
   7   4   5    8.68    1.14
  -4   7  -6    0.97    0.55
  -4   7   6    0.50    0.39
   4  -7   6    0.68    1.17
  -7  -4   6    1.52    0.64
  -4   7   6    0.23    0.49
  -7  -4   6    1.50    0.48
  -4   7   6   -0.69    1.24
   7   4  -6    1.31    0.51
  -4   7   6    0.74    0.41
  -4   7   7   56.94    4.59
  -4   7   7   66.48    4.82
   4  -7   7   57.04    4.59
  -4   7  -7   61.49    4.75
  -7  -4   7   62.45    4.72
  -4   7   7   56.30    4.53
   7   4  -7   61.46    4.70
   4  -7   8    1.40    0.41
   7   4  -8    1.45    0.56
   4  -7   8    1.46    0.64
  -4   7  -8    1.96    0.58
  -7  -4   8    0.79    0.56
   7   4   9    1.91    0.55
   4  -7   9    1.95    0.51
  -7  -4   9    1.48    0.45
   5  -7   0   11.72    1.38
   7   5   0   12.86    1.65
   5  -7   1  453.04   34.25
   7   5  -1  474.43   34.54
   7   5   1  471.75   34.53
   5  -7  -1  506.53   34.37
   7   5   2  112.39   10.73
  -5   7  -2  143.75   10.13
  -5   7   2  151.81   10.66
   5  -7   2  140.05   10.73
   7   5  -3   74.69    5.69
  -5   7  -3   80.18    5.73
  -5   7   3   71.58    6.20
   5  -7   3   78.87    6.56
   7   5   3   91.11    6.83
   7   5  -4    1.44    0.41
   7   5   4    2.32    1.17
  -5   7  -4    2.32    0.45
  -5   7   5   42.96    3.85
   7   5   5   52.04    4.03
   5  -7   5   58.85    5.45
  -7  -5   5   49.21    3.91
   7   5  -5   50.34    3.85
  -5   7   5   52.35    3.94
  -5   7   5   47.09    5.39
  -5   7   5   43.75    3.78
  -5   7  -5   54.93    3.91
  -7  -5   5   52.54    3.90
  -7  -5   6   76.26    5.69
  -7  -5   6   84.30    5.92
   7   5  -6   73.55    5.72
  -5   7   6   70.29    5.70
  -5   7  -6   77.56    5.78
  -5   7   6   73.88    5.65
  -5   7   6   72.97    5.80
  -5   7   6   61.70    7.16
   5  -7   6   78.06    7.45
  -7  -5   7    0.14    0.58
   7   5  -7    0.07    0.51
   5  -7   7    0.49    0.43
  -5   7   7    0.67    0.43
  -5   7  -7    1.19    0.58
  -5   7   7    0.48    0.57
  -5   7   7    0.26    0.39
  -7  -5   8    0.78    0.54
  -5   7  -8    0.20    0.50
   5  -7   8   -0.23    0.51
   7   5  -8    0.31    0.48
  -5   7   8    0.57    0.36
  -7  -5   9   15.56    1.36
   7   5   9   14.64    1.46
   5  -7   9   15.76    1.44
   6  -7   0    0.40    0.52
   7   6   0    0.36    0.66
   6  -7  -1  160.78   11.46
   6  -7   1  136.14   11.29
   7   6   1  162.18   11.56
   7   6  -1  147.85   11.50
   7   6   2    9.27    1.46
   6  -7   2    9.49    1.39
  -6   7   2    7.63    1.17
  -6   7  -2    8.41    0.81
   6  -7   3  210.55   15.56
   7   6  -3  191.40   14.59
   7   6   3  217.78   15.67
  -6   7   3  186.74   15.13
  -6   7  -3  217.83   14.63
   6  -7   4    2.23    1.32
   7   6  -4    1.51    0.43
  -6   7  -4    3.43    0.53
  -6   7   5    0.25    0.38
  -6   7   5    0.85    0.41
  -6   7   5    1.06    1.32
  -6   7  -5    0.73    0.45
  -7  -6   5    0.30    0.40
   7   6  -5    0.58    0.40
  -7  -6   5    0.29    0.41
  -6   7   5    0.59    0.45
   7   6  -6    5.58    0.87
  -6   7   6    5.89    0.88
  -6   7  -6    5.98    0.90
  -6   7   6    3.26    1.62
   6  -7   6    6.70    1.91
  -6   7   6    5.58    0.91
  -6   7   6    6.73    0.84
  -6   7   7    1.62    0.51
  -6   7   7    2.08    0.55
   7   6  -7    3.01    0.69
  -6   7  -7    2.37    0.65
  -6   7  -8    2.17    0.58
  -7  -6   8    2.47    0.64
   6  -7   8    3.30    0.75
   7   6   8    1.82    3.07
   7   6  -8    1.94    0.57
  -6   7   8    2.82    0.51
   7   6   9    7.34    0.94
  -7  -6   9    8.33    0.86
   6  -7   9    8.49    0.93
   7   7   0 1150.28   81.82
   7  -7   0 1135.20   81.82
   7   7   1   24.23    2.41
   7  -7   1   18.92    2.24
   7   7  -1   23.40    2.45
   7  -7  -1   23.76    2.44
   7   7  -2 1029.66   71.88
   7   7   2 1047.78   72.74
  -7   7  -2  974.92   71.86
   7  -7   2 1021.79   72.68
  -7   7   2 1064.96   72.45
   7   7  -3    6.03    0.70
  -7   7  -3    5.90    0.67
   7   7   3    4.61    1.31
  -7   7   3    6.27    1.13
   7  -7   3    4.95    1.25
   7  -7   4   29.47    3.71
  -7   7   4   34.72    3.21
   7   7  -4   32.95    2.63
  -7   7  -4   32.78    2.63
   7  -7   5    7.09    1.85
   7   7   5    7.16    0.88
   7   7  -5    5.61    0.78
  -7   7  -5    4.61    0.76
  -7   7   5    5.65    0.77
  -7   7   5    6.36    0.85
  -7  -7   5    4.85    0.77
  -7   7   6   10.32    1.17
  -7   7   6    7.60    2.12
  -7   7   6    9.26    1.07
   7   7  -6    9.89    1.11
  -7   7  -6   10.64    1.16
  -7  -7   6    7.67    1.09
  -7   7   7   26.96    2.22
   7   7  -7   28.26    2.25
  -7   7  -7   21.84    2.17
  -7   7   7   22.61    2.10
  -7   7  -8    3.28    0.64
   7   7  -8    1.13    0.54
  -7   7   8    1.98    0.46
  -7  -7   8    1.44    0.59
   7   7   8    2.11    0.68
   7  -7   8    1.99    0.64
  -7   7   8    1.97    0.48
  -7  -7   9    0.57    0.35
   7  -7   9    0.35    0.39
   7   7   9    0.70    0.40
   7   8   0    0.24    0.63
   8  -7   0    0.44    0.69
   8  -7  -1   39.54    3.69
   8  -7   1   40.10    3.64
   7   8  -1   34.02    3.45
   7   8   1   37.64    3.47
   7   8   2 1020.45   69.50
   8  -7  -2  915.75   69.57
   8  -7   2  951.07   69.52
  -8   7  -2  945.28   68.64
   7   8  -2  992.01   68.67
   7   8  -3   66.28    4.92
   8  -7   3   68.23    5.91
  -8   7   3   66.77    5.51
   7   8   3   71.89    5.91
  -8   7  -3   63.70    4.89
   7   8  -4   95.42    7.08
  -8   7   4   93.95    7.66
  -8   7  -4   93.01    7.05
   8  -7   5    0.32    1.06
   7   8  -5    0.91    0.44
  -8   7  -5    0.65    0.44
  -7  -8   5    0.42    0.44
  -8   7   5    0.41    0.41
   7   8   5    1.54    0.53
  -8   7   5    0.67    0.43
   7   8  -6   33.24    2.56
  -8   7   6   29.15    2.54
  -8   7  -6   29.27    2.50
  -8   7   6   26.65    2.44
  -8   7   6   23.20    3.85
  -7  -8   6   29.57    2.53
  -8   7   7   -0.40    0.52
   7   8  -7    1.15    0.56
  -8   7  -7    0.96    0.54
  -8   7   7    0.11    0.43
   7   8  -8    2.72    0.56
  -8   7   8    2.38    0.50
   7   8   8    2.19    0.65
   8  -7   8    2.22    0.67
  -8   7  -8    1.46    0.50
  -7  -8   8    0.50    0.52
  -8   7   8    1.68    0.44
   8  -7   9    3.98    0.60
  -7  -8   9    4.41    0.57
   7   8   9    4.08    0.58
   6   8   0    6.55    1.13
   8  -6   0    9.75    1.46
   8  -6   1  167.64   12.04
   6   8   1  144.36   11.64
   6   8  -1  153.67   11.74
   8  -6  -1  162.74   12.05
   6   8   2  294.96   21.10
   8  -6   2  282.68   21.28
   6   8  -2  283.45   20.43
  -8   6   3    1.17    0.57
  -8   6  -3    1.72    0.37
   8  -6   3    2.14    1.00
   8  -6   3    0.80    0.85
   6   8   3    1.36    0.87
   6   8  -3    3.14    0.46
   6   8  -4   15.04    1.37
  -8   6   4   14.51    1.75
   8  -6   4   15.84    2.40
   8  -6   4   15.15    2.44
  -8   6  -4   14.55    1.32
   6   8  -5   53.57    4.31
  -8   6  -5   62.45    4.31
  -8   6   5   52.12    4.27
  -8   6   5   56.31    4.37
   8  -6   5   49.64    4.40
   8  -6   5   58.93    5.82
  -6  -8   5   56.32    4.32
  -8   6  -6    0.94    0.50
  -8   6   6    1.36    0.58
  -8   6   6    0.78    1.36
   6   8  -6    2.87    0.63
  -8   6   6    1.50    0.55
  -6  -8   6    1.97    0.61
  -8   6   7    4.36    0.80
  -8   6   7    7.25    0.89
   6   8  -7    7.68    0.95
  -8   6  -7    4.44    0.82
   6   8  -8   -0.43    0.50
  -6  -8   8    0.23    0.52
  -8   6  -8    0.54    0.43
  -8   6   8    0.71    0.43
   6   8   8    0.28    3.12
   6   8   8   -0.07    0.56
  -8   6   8   -0.14    0.38
   8  -6   9    0.33    0.43
   6   8   9    0.87    0.35
  -6  -8   9    1.15    0.39
   5   8   0    0.85    0.46
   8  -5   0   -0.14    0.63
   8  -5   1  112.55    7.87
   8  -5  -1   96.21    7.73
   5   8  -1  103.18    7.43
   5   8  -1   95.67    6.95
   5   8   1   81.95    7.26
   8  -5   2   63.44    5.22
   5   8  -2   58.13    4.29
   5   8   2   50.83    4.74
   5   8   2   61.36    5.30
   8  -5   3   13.49    2.08
   5   8  -3   16.24    1.31
   5   8   3   12.73    2.12
  -8   5   3   12.11    1.57
   8  -5   3   13.82    2.11
  -8   5  -3   14.81    1.24
   5   8   4   15.64    2.41
   8  -5   4   18.78    2.65
   5   8  -4   18.08    1.54
  -8   5  -4   16.03    1.45
  -8   5   4   14.59    1.81
   8  -5   4   22.36    2.74
  -5  -8   5   14.90    1.42
  -5  -8   5   12.48    1.39
  -8   5  -5   14.62    1.38
  -8   5   5   12.68    1.42
   5   8  -5   17.83    1.50
  -8   5   5   16.05    1.44
   8  -5   5   14.20    1.55
   8  -5   5   13.95    2.59
  -5  -8   6    9.35    1.26
  -8   5  -6    9.88    1.19
  -8   5   6   11.79    1.24
   5   8  -6    9.88    1.19
  -8   5   6   13.86    2.71
  -8   5   6   11.58    1.21
  -8   5  -7   45.86    3.61
   5   8  -7   44.67    3.64
  -5  -8   7   47.75    3.66
  -8   5   7   38.69    3.53
  -8   5   7   48.02    3.64
  -8   5   8    3.58    0.62
  -5  -8   8    3.84    0.72
  -8   5   8    3.89    0.59
  -8   5  -8    2.39    0.60
   5   8   8    3.44    0.72
   5   8  -8    3.42    0.70
  -8   5   9    6.72    0.73
   8  -5   9    7.08    0.91
  -5  -8   9    8.46    0.83
   5   8   9    9.24    0.88
   8  -4   0  426.94   30.77
   4   8   0  377.15   30.15
   8  -4   0  470.64   30.22
   4   8  -1   10.77    0.94
   8  -4   1   13.86    1.44
   8  -4  -1    7.20    1.41
   8  -4   1   13.32    1.72
   4   8  -1    9.23    1.18
   4   8   1   11.48    1.22
   4   8   2   34.10    2.92
   4   8  -2   30.45    2.44
   8  -4   2   32.99    3.10
   4   8   2   38.10    3.47
   8  -4   2   29.06    3.19
   8  -4   3   24.25    2.68
   4   8   3   22.60    2.82
   8  -4   3   22.80    2.71
  -8   4  -3   20.45    1.73
   4   8  -3   23.98    1.84
   4   8   4   21.09    2.83
  -8   4  -4   23.82    1.73
  -8   4   4   15.69    1.94
   8  -4   4   23.18    2.86
   8  -4   4   22.63    2.94
   4   8  -4   18.45    1.75
  -8   4  -5  122.61    8.13
   4   8  -5  111.28    8.16
  -8   4   5  106.41    8.16
   8  -4   5  108.48    8.28
   8  -4   5  117.69    9.70
  -8   4   5  110.31    8.12
  -4  -8   5   98.94    8.12
   4   8   5   98.43    9.34
  -8   4  -6   63.71    5.07
  -8   4   6   74.16    5.19
  -4  -8   6   64.70    5.21
  -8   4   6   63.77    5.06
  -8   4   6   62.34    6.69
  -4  -8   6   64.51    5.11
   4   8  -6   66.34    5.13
  -8   4   7    2.33    0.64
  -4  -8   7    3.06    0.74
  -8   4  -7    3.37    0.67
  -4  -8   7    3.04    0.80
   4   8  -7    2.24    0.68
  -8   4   7    2.57    0.65
  -4  -8   8    2.46    0.61
   4   8  -8    2.74    0.67
  -8   4   8    2.39    0.54
   4   8   8    3.76    0.77
  -8   4  -8    2.26    0.60
   8  -4  -8    2.22    0.66
  -8   4   9    1.81    0.38
  -4  -8   9    1.97    0.44
   4   8   9    2.33    0.50
   8  -4   9    2.14    0.58
   8  -3   0    0.14    0.25
   3   8   0    0.60    0.24
   8  -3   0    0.55    0.66
   3   8  -1    4.02    0.68
   8  -3   1    6.37    1.17
   3   8   1    5.07    0.67
   3   8  -1    4.26    0.53
   8  -3  -1    5.22    1.14
   3   8   1    7.91    1.30
   8  -3   1    7.74    0.99
   3   8   2    1.24    0.92
   8  -3   2    1.35    0.72
   8  -3   2    1.83    0.95
   3   8  -2    0.80    0.29
  -8   3  -3   26.07    2.03
   3   8  -3   25.93    2.10
   8  -3   3   23.85    2.83
   8  -3   3   23.81    2.99
   3   8   4    5.32    1.56
   3   8  -4    8.10    0.89
   8  -3   4    6.86    1.65
  -8   3  -4    6.85    0.79
   8  -3   4    6.80    1.66
  -8   3  -5   13.69    1.31
   8  -3   5   12.87    1.47
   3   8   5   11.64    2.30
  -8   3   5   13.43    1.40
   3   8  -5   14.33    1.38
  -8   3   5   12.05    1.35
  -8   3   5   14.93    1.36
   8  -3   5   13.34    2.43
  -8   3   6   72.34    5.75
  -3  -8   6   66.00    6.95
  -3  -8   6   81.51    5.97
   3   8   6   67.80    7.03
   3   8  -6   73.79    5.82
  -8   3  -6   76.55    5.77
  -3  -8   6   73.91    5.80
  -8   3   6   82.55    5.86
  -3  -8   7    0.21    0.50
  -3  -8   7   -0.90    0.69
  -8   3  -7   -0.06    0.47
  -8   3   7   -0.13    0.48
   3   8   7   -0.43    0.65
  -8   3   7    0.25    0.42
   3   8  -7   -0.22    0.58
   3   8  -8    2.19    0.63
   8  -3  -8    2.59    0.65
  -8   3   8    1.84    0.55
   3   8   8    1.89    0.66
  -8   3  -8    2.36    0.60
  -3  -8   8    2.39    0.61
  -3  -8   9   -0.04    0.33
   3   8   9    0.21    2.62
  -8   3   9   -0.17    0.28
   3   8   9    0.18    0.35
   8  -3   9    0.30    0.47
   8  -2   0    7.43    1.25
   8  -2   0    4.78    0.66
   2   8   0    8.12    1.22
   8  -2   1   95.63    6.99
   8  -2  -1   80.55    7.28
   8  -2   1   87.32    7.31
   2   8  -1   90.69    6.60
   2   8   1   97.13    7.44
   8  -2   2   50.76    4.53
   2   8   2   52.56    4.61
   8  -2   2   52.47    4.26
   2   8  -2   46.80    3.63
   8  -2   3    4.67    1.36
   8  -2   3    7.76    1.58
   2   8   3    2.91    1.30
   2   8  -3    6.36    0.70
   8  -2   4  291.19   20.78
   2   8   4  274.95   20.86
   8  -2   4  283.27   20.90
   2   8  -4  264.45   19.54
   8  -2   5   13.00    1.50
   2   8   5   10.99    2.24
  -8   2   5   13.07    1.38
  -8   2   5   14.20    1.38
  -8   2   5   13.48    1.32
   2   8  -5   13.51    1.36
  -8   2   6   86.67    6.81
   2   8  -6   87.75    6.86
  -2  -8   6   89.50    8.27
  -2  -8   6   90.30    6.85
   2   8   6   74.99    8.08
  -8   2  -6   89.77    6.82
  -2  -8   6  103.71    7.07
  -8   2   6   93.67    6.88
   2   8   7    3.45    0.86
  -2  -8   7    5.60    1.01
  -8   2  -7    4.63    0.80
  -8   2   7    4.86    0.79
  -8   2   7    5.37    0.80
  -2  -8   7    5.93    0.85
   2   8  -7    2.49    0.75
  -2  -8   8    2.13    0.63
  -2  -8   8    1.09    0.49
  -8   2  -8    1.02    0.54
   2   8  -8    0.94    0.56
   8  -2  -8    2.70    0.68
  -8   2   8    2.45    0.61
   2   8   8    1.52    0.59
   8  -2   9    0.06    0.48
  -2  -8   9    0.48    0.32
   2   8   9    0.96    0.44
  -8   2   9    0.38    0.32
   8  -1   0    0.13    0.66
   1   8   0    0.94    0.65
   1   8   1  417.59   29.91
   8  -1  -1  413.71   29.85
   8  -1   1  403.65   29.79
   8  -1   1  400.59   29.42
   8  -1   2  350.90   25.12
   8  -1   2  330.75   25.33
   1   8   2  343.77   25.46
   8  -1   3  280.93   20.50
   8  -1   3  305.80   20.83
   1   8   3  237.47   20.60
   8  -1   4  620.93   41.72
   8  -1   4  558.14   41.72
   1   8   4  518.17   41.71
  -8   1   5    8.45    0.99
  -8   1   5    7.92    0.95
   8  -1   5    8.50    1.12
   1   8   5    5.90    1.73
  -1  -8   6   21.83    2.00
   1   8   6   20.54    2.07
   1   8   6   18.64    3.08
  -8   1   6   21.56    1.97
  -1  -8   6   25.69    2.22
   8  -1   6   18.27    3.52
  -1  -8   6   20.85    3.11
  -8   1   6   23.20    2.03
   1   8   7    2.50    0.77
  -1  -8   7    3.89    0.77
  -8   1   7    3.01    0.63
  -1  -8   7    2.88    0.87
  -8   1  -7    4.63    0.77
  -8   1   7    4.90    0.78
  -8   1   8   34.52    2.82
  -1  -8   8   35.41    2.83
   8  -1  -8   34.33    2.86
  -8   1  -8   31.56    2.80
   1   8   8   35.03    2.92
  -1  -8   8   35.53    2.94
  -8   1   9    0.11    0.31
  -1  -8   9   -0.20    0.30
   8  -1   9   -0.06    0.50
   8   0   0  100.08    8.40
   0   8   0  116.38    8.21
   0   8   0  101.95    8.32
   0   8  -1   40.72    3.37
   0   8  -1   39.50    3.33
   8   0   1   36.66    3.66
   0   8  -1   40.42    3.00
   8   0  -1   42.40    3.81
   8   0   1   36.51    3.35
   0   8   1   42.30    3.78
   8   0   2  126.16   10.75
   8   0   2  136.10   11.04
   0   8  -2  146.05   10.21
   0   8  -3  131.51    9.64
   8   0   3  151.98   10.83
   8   0   3  116.04   10.42
   0   8   3  142.87   10.84
   8   0   4   53.29    5.34
   0   8  -4   54.95    4.19
   8   0   4   63.19    5.46
   0   8   4   45.69    5.33
  -8   0   5    0.30    0.41
   8   0   5    0.65    0.55
   0   8   5    0.61    0.98
   0   8  -5    1.14    0.48
   0   8   6    4.54    1.69
   0   8   6    5.56    0.89
  -8   0   6    4.25    0.76
  -8   0   6    3.50    0.79
  -8   0   6    5.31    0.80
   0   8  -6    4.50    0.79
   0  -8   6    5.14    0.79
   0  -8   6    4.17    0.93
   0  -8   6    4.42    1.56
   0  -8   7    3.93    0.89
  -8   0   7    3.46    0.73
   0   8  -7    3.57    0.81
   0  -8   7    3.88    0.72
  -8   0   7    3.21    0.64
   8   0  -7    2.86    0.70
   0   8   7    3.03    0.80
  -8   0  -7    2.83    0.68
   0   8   8    0.93    0.50
   0   8  -8    0.55    0.53
   0  -8   8   -0.27    0.46
  -8   0   8    0.17    0.49
   0  -8   8    0.51    0.49
   8   0  -8   -0.12    0.55
  -8   0   9    0.15    0.33
   8   0   9    0.87    0.51
   0  -8   9    0.12    0.26
  -1   8   0    1.29    0.63
  -1   8   0   -0.18    0.42
  -1   8  -1  139.63    9.61
  -1   8  -1  119.28    9.59
  -1   8  -1  122.60    9.22
  -1   8  -2    2.27    0.61
   8   1   2    3.87    1.04
  -1   8  -2    2.65    0.43
  -1   8   3  803.16   58.72
  -1   8  -3  813.02   57.55
   8   1   3  791.52   58.50
   8   1   4   84.47    6.91
  -1   8   4   68.27    6.72
  -1   8  -4   72.50    5.51
  -1   8   5    4.45    1.62
  -1   8  -5    4.12    0.71
  -8  -1   5    4.00    0.68
  -8  -1   5    4.31    0.75
   1  -8   6    0.37    0.45
  -1   8  -6    0.41    0.52
  -8  -1   6    1.22    0.55
   1  -8   6    0.89    0.64
  -1   8   6    0.15    0.54
  -8  -1   6    0.61    0.48
  -1   8   6    0.58    0.38
  -1   8   6   -0.33    1.25
   1  -8   6    0.65    1.08
   1  -8   7    3.92    0.94
  -1   8  -7    4.58    0.83
  -8  -1   7    4.48    0.72
   1  -8   7    5.38    0.80
  -1   8   7    3.15    0.81
  -8  -1   7    4.06    0.77
   8   1  -7    4.59    0.78
  -1   8  -8    1.17    0.60
   1  -8   8    2.77    0.66
  -8  -1  -8    0.75    0.49
  -8  -1   8    3.72    0.68
  -1   8   8    2.06    0.61
   1  -8   8    1.00    0.46
   8   1  -8    3.39    0.68
  -8  -1   9    0.57    0.37
   1  -8   9    0.54    0.29
   8   2   0  640.40   42.31
  -2   8   0  632.54   42.17
  -2   8   0  521.20   41.85
  -2   8  -1   39.42    2.94
  -2   8   1   44.94    3.79
  -2   8  -1   39.72    3.29
   8   2   1   43.72    3.73
  -2   8  -1   38.46    3.27
  -2   8  -2  377.70   27.78
   8   2   2  389.49   28.68
  -2   8   2  395.51   28.34
  -2   8  -2  419.45   28.17
  -2   8  -3   11.70    1.08
  -2   8   3    8.94    1.97
   8   2   3   12.26    2.01
   8   2   4  111.25    9.24
  -2   8  -4  107.21    7.95
  -2   8   4  107.38    9.34
   2  -8   5   83.31    7.03
  -8  -2   5   70.30    5.41
  -8  -2   5   70.04    5.36
  -2   8   5   68.50    6.93
   8   2   5   67.09    5.51
  -2   8  -5   77.12    5.41
  -2   8   5   65.90    5.32
  -2   8   6    0.83    0.42
  -2   8  -6    0.90    0.58
   8   2  -6    0.79    0.49
   2  -8   6    0.33    1.06
  -2   8   6    0.75    0.57
   2  -8   6    0.43    0.44
  -8  -2   6    0.60    0.48
  -2   8   6    0.35    1.11
   8   2  -7    0.47    0.57
  -8  -2   7    0.18    0.39
   2  -8   7    0.12    0.42
   2  -8   7    0.09    0.65
  -2   8   7   -0.40    0.60
  -8  -2   7    0.89    0.58
  -2   8  -7    0.08    0.55
  -8  -2   8   24.29    1.92
   2  -8   8   19.52    1.78
  -2   8   8   24.48    1.99
  -8  -2  -8   16.90    1.81
  -2   8  -8   20.73    1.94
   2  -8   8   19.62    1.91
   8   2  -8   20.03    1.88
   2  -8   9    3.10    0.57
  -8  -2   9    3.36    0.53
   8   2   9    3.03    0.68
   3  -8   0    0.48    0.26
   8   3   0    0.67    0.70
  -3   8   0    0.34    0.43
   8   3  -1    9.13    1.43
   8   3   1    7.61    1.34
   3  -8   1    6.94    0.90
  -3   8  -1    9.52    1.10
  -3   8  -1    7.77    0.74
   3  -8  -1    9.60    1.00
  -3   8  -1    6.19    1.00
   8   3   2   25.33    2.86
  -3   8  -2   27.71    2.12
  -3   8  -2   25.37    2.38
  -3   8   2   26.91    2.62
  -3   8  -3   68.35    5.13
   8   3  -3   61.85    4.77
   8   3   3   77.41    6.00
  -3   8   3   60.69    5.97
  -3   8  -3   66.33    4.84
   8   3  -4   74.64    5.44
  -3   8  -4   71.54    5.50
  -3   8   4   66.29    6.75
   8   3   4   79.76    6.80
  -3   8  -5    3.36    0.65
  -3   8   5    3.52    0.59
   3  -8   5    2.33    1.28
  -8  -3   5    2.23    0.60
  -3   8   5    1.93    1.47
  -8  -3   5    3.06    0.64
   8   3   5    4.77    0.81
   8   3  -5    2.94    0.57
  -3   8   6    8.26    2.32
  -3   8  -6   12.21    1.31
  -3   8   6   10.59    1.17
  -3   8   6   10.23    1.25
   8   3  -6   12.04    1.22
   3  -8   6   10.79    2.31
  -3   8   6    9.59    1.06
  -8  -3   6   10.94    1.21
   3  -8   7    3.24    0.78
  -8  -3   7    2.29    0.69
  -3   8   7    2.37    0.71
   8   3  -7    1.87    0.62
   3  -8   7    2.28    0.60
  -3   8  -7    2.42    0.74
  -8  -3  -8    0.35    0.45
   8   3  -8    0.72    0.49
  -8  -3   8    0.65    0.52
   3  -8   8    0.52    0.39
   3  -8   8   -0.57    0.61
  -3   8  -8    0.82    0.51
   3  -8   9   10.34    1.09
   8   3   9   10.35    1.17
  -8  -3   9   11.65    1.07
   8   4   0   81.65    6.44
  -4   8   0   90.56    6.16
   4  -8   0   70.40    5.83
  -4   8  -1    1.56    0.51
  -4   8  -1    0.96    0.52
   4  -8  -1    0.91    0.46
   8   4  -1    0.87    0.66
   8   4   1    0.83    0.78
   4  -8   1    0.82    0.49
  -4   8  -1    0.78    0.27
  -4   8  -2   46.11    4.44
  -4   8  -2   56.79    4.22
   8   4   2   62.25    5.13
  -4   8   2   58.05    4.77
   8   4   3  117.29    9.10
  -4   8  -3  113.08    7.99
  -4   8   3  112.94    8.59
   8   4  -3  105.75    7.92
  -4   8  -3  105.66    8.26
   8   4   4  163.51   11.65
  -4   8   4  153.21   11.88
  -4   8  -4  137.67   10.11
   8   4  -4  133.97   10.05
  -4   8   5   21.81    1.97
  -4   8   5   20.90    1.84
   8   4  -5   19.79    1.85
  -4   8   5   20.62    3.18
   4  -8   5   18.68    3.07
   8   4   5   23.94    2.11
  -4   8   5   19.57    1.90
  -4   8  -5   23.60    1.98
  -8  -4   5   26.28    1.99
  -4   8   6   19.41    3.14
   8   4  -6   19.66    1.72
  -4   8   6   16.15    1.60
  -4   8  -6   23.26    1.86
  -4   8   6   16.15    1.67
  -4   8   6   19.91    1.85
  -8  -4   6   16.17    1.69
   4  -8   6   22.28    3.22
  -8  -4   7    8.76    1.10
  -4   8   7    7.72    0.90
  -4   8   7    8.12    1.10
  -4   8   7    7.65    0.97
   4  -8   7    6.77    1.12
   4  -8   7    7.56    0.94
   8   4  -7    7.48    1.01
  -4   8  -7    8.43    1.12
   8   4  -8   11.97    1.20
  -8  -4   8   12.11    1.20
   4  -8   8    7.72    1.16
   4  -8   8    9.07    1.00
  -4   8  -8   10.28    1.18
  -8  -4   9    0.60    0.36
   4  -8   9    0.56    0.41
   8   4   9    0.54    0.46
   8   5   0   -0.56    0.71
   5  -8   0    1.32    0.50
   5  -8   1   50.10    4.45
   5  -8  -1   49.20    4.48
   8   5   1   61.62    4.91
  -5   8  -1   58.55    4.11
   8   5  -1   52.12    4.86
  -5   8   2    1.74    0.66
   5  -8   2    1.13    0.62
   8   5   2    0.99    0.79
  -5   8  -2    0.58    0.29
  -5   8   3    8.96    1.40
   8   5   3   11.96    1.79
  -5   8  -3    8.43    0.86
  -5   8  -3    8.69    1.11
   8   5  -3    7.52    0.79
   8   5   4    3.49    1.28
  -5   8   4    2.77    1.35
  -5   8  -4    4.29    0.64
   8   5  -4    3.59    0.55
  -5   8  -5    8.28    0.93
  -5   8   5    5.96    0.84
  -8  -5   5    5.42    0.82
  -5   8   5    5.64    0.76
   8   5   5    5.60    0.94
  -5   8   5    6.53    0.86
   8   5  -5    7.31    0.84
   5  -8   5    7.59    1.83
  -5   8   6    1.84    0.48
  -5   8   6    1.18    0.53
  -8  -5   6    1.09    0.56
  -5   8   6   -0.37    1.06
   5  -8   6   -0.35    1.26
  -8  -5   6    1.00    0.47
  -5   8  -6    0.49    0.56
  -5   8   6    1.19    0.55
   8   5  -6    0.68    0.48
  -5   8   7    5.32    0.75
  -5   8   7    4.82    0.67
   5  -8   7    3.46    0.65
  -5   8  -7    4.58    0.81
   8   5  -7    2.65    0.69
  -8  -5   8   55.56    4.23
   8   5  -8   55.52    4.23
  -5   8  -8   52.79    4.25
   5  -8   8   51.64    4.27
   5  -8   9    7.25    0.81
   8   5   9    8.43    0.91
  -8  -5   9    6.30    0.76
   6  -8   0  351.93   25.36
   8   6   0  343.89   25.64
   8   6   1   80.83    6.66
   6  -8  -1   82.75    6.47
   6  -8   1   79.58    6.35
   8   6  -1   77.31    6.63
  -6   8  -2   39.61    2.90
   8   6   2   27.08    3.47
   8   6  -2   36.59    2.85
  -6   8   2   48.87    3.60
   6  -8   2   39.21    3.52
   6  -8   3  120.18    9.11
   8   6  -3  112.96    8.10
   8   6   3   88.10    8.92
  -6   8  -3  111.59    8.13
  -6   8   3  115.77    8.81
   8   6   4    0.25    0.94
   8   6  -4    1.50    0.39
  -6   8  -4    1.43    0.45
  -6   8   5   14.13    1.53
  -6   8   5   17.17    1.60
  -6   8   5   14.86    1.47
  -8  -6   5   17.54    1.56
  -6   8   5   20.85    3.29
   8   6  -5   17.67    1.51
   8   6   5   14.89    1.64
  -6   8  -5   15.58    1.53
   6  -8   6    0.35    1.28
   8   6  -6   -0.06    0.43
  -6   8   6    0.68    0.46
  -8  -6   6    0.82    0.57
  -6   8  -6    1.03    0.54
  -6   8   6    0.05    0.39
  -6   8   6    0.38    1.26
  -6   8  -7    4.38    0.81
   6  -8   7    3.36    0.63
  -6   8   7    4.71    0.75
   8   6  -7    3.80    0.76
  -6   8   7    4.03    0.63
  -8  -6   8   14.20    1.29
  -6   8   8    9.52    1.05
   8   6  -8   12.01    1.23
  -6   8  -8   10.37    1.21
   6  -8   8   12.75    1.34
  -8  -6   9    0.67    0.37
   6  -8   9    0.31    0.34
   8   6   9    1.06    0.43
   7  -8   0    0.83    0.66
   8   7   0    0.58    0.68
   8   7   1   40.22    3.55
   7  -8  -1   31.34    3.31
   7  -8   1   35.70    3.29
   8   7  -1   36.82    3.53
   7  -8   2   94.84    7.50
  -7   8  -2   93.61    6.76
   8   7  -2   91.08    6.74
  -7   8   2   81.98    7.27
   8   7   2  110.23    7.81
   7  -8   3  121.87    8.48
  -7   8  -3   93.96    7.27
  -7   8   3  105.00    8.01
   8   7   3   93.73    8.23
   8   7  -3  100.58    7.27
  -7   8   4    5.52    1.15
   8   7  -4    7.75    0.78
   7  -8   4    4.85    1.60
   8   7   4    5.25    1.43
  -7   8  -4    5.82    0.76
  -7   8   5    1.02    0.40
  -8  -7   5    1.02    0.49
   7  -8   5    0.32    1.02
   8   7  -5    0.43    0.41
  -7   8   5    0.87    0.49
  -7   8  -5    0.40    0.42
  -7   8   5    1.92    1.39
  -7   8   6    3.59    0.77
  -7   8   6    3.11    1.67
  -7   8  -6    5.30    0.82
  -7   8   6    4.41    0.71
  -8  -7   6    5.51    0.82
   8   7  -6    5.02    0.80
  -7   8  -7   16.94    1.65
  -7   8   7   16.19    1.58
   8   7  -7   16.98    1.62
  -7   8   7   15.95    1.52
  -8  -7   8   10.15    1.12
  -7   8  -8   10.62    1.13
  -7   8   8    9.86    1.01
   8   7   8    8.81    1.20
   8   7  -8   13.58    1.20
  -7   8   8    9.21    1.03
   7  -8   8   10.03    1.20
   8   7   9    5.04    0.66
  -8  -7   9    4.69    0.60
   7  -8   9    4.67    0.62
   8  -8   0  241.26   18.52
   8   8   0  255.75   18.58
   8   8   1  107.97    7.90
   8  -8  -1  107.30    7.98
   8  -8   1   91.84    7.73
   8   8  -1   82.98    7.74
   8   8  -2  123.01   10.51
   8   8  -2  136.94    9.65
   8   8   2  136.16   10.56
   8  -8   2  128.23   10.45
  -8   8   2  117.70   10.17
   8  -8  -2  137.52   10.62
  -8   8  -2  134.95    9.64
  -8   8  -3    0.30    0.31
   8   8  -3    0.42    0.29
  -8   8   3    0.74    0.64
   8   8   3   -0.20    0.82
   8  -8   3    1.00    0.98
  -8   8   4   98.64    7.50
   8  -8   4  117.90    9.11
  -8   8   4   99.87    8.09
   8   8  -4  109.39    7.43
  -8   8   4  100.24    7.43
   8   8   4   89.45    7.49
  -8  -8   4   95.09    7.41
  -8   8  -4  103.34    7.41
  -8   8  -5  114.74    7.88
  -8   8   5  104.30    7.93
   8  -8   5  124.21    9.78
   8   8  -5  105.68    7.85
  -8   8   5  103.84    9.91
  -8  -8   5   95.59    7.84
   8   8   5  100.96    7.91
  -8   8   5  109.34    7.87
  -8  -8   6   24.38    2.09
  -8   8   6   20.44    2.06
   8  -8   6   19.56    3.38
  -8   8   6   25.33    3.82
  -8   8   6   23.04    2.03
   8   8  -6   21.62    2.03
  -8   8  -6   24.30    2.06
  -8   8  -7    1.74    0.61
  -8   8   7    3.02    0.63
  -8   8   7    3.91    0.70
  -8  -8   7    3.58    0.72
   8   8  -7    2.41    0.65
   8   8   8    1.65    0.59
   8   8  -8    1.13    0.45
  -8   8   8    0.51    0.36
  -8   8   8    1.18    0.39
   8  -8   8    0.26    0.50
  -8   8  -8    0.61    0.38
  -8  -8   9    4.63    0.54
   8   8   9    4.12    0.53
   8  -8   9    2.77    0.48
   8   9   0    0.83    0.74
   9  -8   0    0.51    0.78
   9  -8   1   35.46    3.63
   9  -8  -1   37.95    3.77
   8   9   1   40.57    3.57
   8   9  -1   33.31    3.50
   9  -8  -2    9.69    1.73
   8   9   2    6.83    1.40
   8   9  -2   10.61    1.67
   9  -8   2    7.34    1.55
   8   9  -2    9.01    0.88
  -9   8  -3    7.81    0.82
   8   9  -3    7.85    0.85
  -9   8   3    6.42    1.25
   8   9   3    7.82    1.54
   9  -8   3    6.84    1.56
   9  -8   3   11.62    1.98
  -9   8   4    1.32    0.70
   8   9  -4    0.90    0.42
   8   9   4    2.72    0.62
   9  -8   4    3.13    1.37
  -8  -9   4    1.29    0.42
  -9   8  -4    1.01    0.42
  -9   8   4    1.02    0.45
  -8  -9   5    0.80    0.50
   8   9  -5    1.64    0.55
  -9   8   5    2.01    0.54
  -9   8   5    2.39    0.60
  -9   8  -5    1.61    0.53
   8   9   5    2.31    0.63
   9  -8   5    0.33    1.03
  -9   8   6   37.88    3.03
  -8  -9   6   37.14    3.07
  -9   8  -6   32.34    2.98
  -9   8   6   40.29    3.14
   8   9  -6   40.11    3.08
  -9   8   7   52.97    4.08
  -9   8   7   49.74    3.98
   8   9  -7   53.12    4.07
  -8  -9   7   53.65    4.07
  -9   8  -7   47.05    3.99
   9  -8   8    0.49    0.48
  -9   8   8    0.46    0.37
  -9   8   8   -0.04    0.33
   8   9   8    0.75    0.47
  -8  -9   9    0.55    0.30
   9  -7   0  232.71   17.46
   7   9   0  228.58   17.08
   9  -7   1  717.47   49.09
   9  -7  -1  740.29   49.21
   7   9  -1  684.56   48.78
   7   9   1  608.40   48.61
   7   9  -2   96.59    8.35
   9  -7   2  116.87    8.70
   9  -7  -2  102.57    8.63
   7   9  -2  109.45    7.65
   7   9   2   87.95    8.20
   9  -7   3   31.52    3.50
  -9   7  -3   31.75    2.40
   7   9  -3   31.32    2.45
  -9   7   3   26.02    2.92
   9  -7   3   26.74    3.32
   7   9   3   28.71    3.20
   7   9   4   13.35    1.49
  -9   7   4   17.08    1.46
  -9   7   4   18.35    2.08
   9  -7   4   14.21    2.48
   7   9  -4   17.62    1.46
  -7  -9   4   13.46    1.40
   9  -7   4   16.40    2.49
  -9   7  -4   14.01    1.35
  -7  -9   5   25.33    2.16
   7   9  -5   28.06    2.17
   9  -7   5   29.51    3.70
  -9   7   5   25.87    2.20
  -9   7  -5   26.14    2.12
   9  -7   5   20.79    2.22
  -9   7   5   26.47    2.15
   7   9   5   18.25    2.10
  -9   7   6    0.45    0.44
   9  -7   6    0.37    1.29
   7   9  -6    1.08    0.61
  -9   7  -6    0.30    0.48
  -9   7   6   -0.42    1.27
  -9   7   6    0.25    0.46
  -7  -9   6    0.41    0.54
  -9   7   7   34.49    2.96
  -9   7   7   41.24    3.08
  -9   7  -7   34.66    2.97
   7   9  -7   38.80    3.06
  -9   7   8    2.84    0.52
   7   9  -8    1.96    0.58
  -7  -9   8    2.46    0.61
   7   9   8    2.29    0.61
  -9   7   8    3.20    0.55
   9  -7   9    2.16    0.42
  -7  -9   9    2.15    0.42
   9  -6   0    1.18    0.86
   6   9   0    0.47    0.53
   9  -6   1   19.94    2.39
   9  -6  -1   19.90    2.40
   6   9   1   16.56    1.92
   6   9  -1   21.39    2.12
   9  -6   2   10.00    1.84
   6   9  -2   14.43    1.23
   9  -6   2   16.09    2.05
   9  -6  -2   13.26    2.02
   6   9   2   11.85    1.66
   9  -6   3   53.31    5.66
   6   9  -3   61.65    4.78
   9  -6   3   75.22    6.06
  -9   6   3   72.29    5.39
  -9   6   4    1.48    0.45
  -9   6   4    2.30    0.54
   6   9  -4    1.56    0.44
   9  -6   4    2.61    1.24
  -9   6   4    3.25    0.86
  -9   6  -4    2.52    0.46
   9  -6   4    0.79    0.99
   9  -6   5    5.64    0.98
  -9   6   5    5.12    0.83
  -9   6  -5    7.13    0.82
   6   9  -5    6.99    0.87
   6   9   5    7.52    0.93
   9  -6   5    6.76    1.83
  -9   6   5    5.71    0.83
  -6  -9   5    4.63    0.79
  -9   6  -6    5.77    0.81
   6   9  -6    4.17    0.82
  -9   6   6    4.46    1.78
  -9   6   6    3.71    0.74
  -9   6   6    5.49    0.82
  -6  -9   6    4.29    0.82
   9  -6   6    4.85    1.93
   6   9  -7  181.66   13.23
  -9   6   7  184.89   13.23
  -9   6   7  190.08   13.17
  -9   6  -7  166.11   13.12
  -6  -9   8    2.76    0.63
  -9   6   8    2.78    0.51
  -9   6   8    2.38    0.52
   6   9   8    2.18    0.61
   6   9  -8    3.13    0.65
   6   9   9    3.89    0.51
   9  -6   9    4.40    0.63
  -6  -9   9    5.19    0.60
   9  -5   0    4.15    1.16
   9  -5   0    4.60    0.69
   5   9   0    3.46    0.68
   5   9   1  134.76   10.47
   9  -5  -1  149.71   11.15
   5   9  -1  133.12   10.54
   9  -5   1  146.52   10.69
   9  -5   1  152.49   11.15
   5   9  -2    8.83    0.85
   9  -5   2    8.11    1.43
   9  -5   2    8.61    1.66
   5   9   2    6.23    1.60
   5   9   2    7.75    1.23
   9  -5   3  201.12   15.45
   5   9  -3  195.37   14.29
   5   9   3  203.66   15.52
   9  -5   3  201.38   15.31
   9  -5   4   47.64    4.50
   9  -5   4   41.27    4.38
  -9   5  -4   35.04    3.03
   5   9   4   40.88    4.37
   5   9  -4   43.61    3.16
  -9   5   4   41.26    3.58
   9  -5   5    0.63    1.06
   9  -5   5    1.26    0.61
   5   9  -5    1.03    0.49
  -9   5   5    0.94    0.50
  -9   5   5    0.68    0.44
  -5  -9   5    0.77    0.47
  -9   5  -5    0.25    0.40
   9  -5   6   -0.75    1.30
  -9   5   6    1.77    0.57
  -9   5  -6    0.30    0.45
   5   9  -6    1.10    0.60
  -9   5   6    0.78    1.25
  -9   5   6    1.37    0.56
  -9   5   7    1.52    0.58
  -9   5  -7    2.51    0.60
   5   9  -7    1.21    0.61
  -9   5   7    1.04    0.52
   5   9   7    1.29    0.66
  -5  -9   7    1.79    0.64
   5   9  -8    1.48    0.56
   5   9   8    2.07    3.28
   5   9   8    2.10    0.61
  -5  -9   8    1.13    0.54
  -9   5   8    1.69    0.46
   9  -5  -8    2.56    0.56
  -9   5   8    2.56    0.55
  -9   5   9    3.29    0.44
   5   9   9    2.51    0.45
  -5  -9   9    3.39    0.50
   9  -5   9    3.37    0.59
   9  -4   0    1.13    0.87
   9  -4   0    0.27    0.30
   4   9   0    0.36    0.29
   9  -4  -1    0.51    0.82
   4   9  -1    0.93    0.30
   4   9   1    0.48    0.37
   4   9   1    0.34    0.79
   9  -4   1    0.93    0.52
   9  -4   1    1.16    0.83
   4   9  -1    1.49    0.51
   9  -4   2   32.08    3.43
   9  -4   2   32.31    3.07
   4   9  -2   31.10    2.44
   4   9   2   29.13    3.34
   4   9   3   76.48    6.89
   9  -4   3   66.75    6.73
   4   9  -3   79.92    5.81
   9  -4   3   81.79    6.76
   4   9  -4   11.94    1.23
   4   9   4   11.37    2.13
   9  -4   4   11.22    2.09
   9  -4   4   11.33    2.11
  -9   4  -4   13.21    1.16
   4   9  -5   17.87    1.66
  -9   4   5   16.71    1.68
  -4  -9   5   17.34    1.65
   9  -4   5   20.00    2.98
   9  -4   5   17.91    1.84
  -9   4   5   17.38    1.63
  -9   4  -5   18.24    1.60
   4   9   5   18.16    2.76
  -9   4   6   31.07    2.69
  -9   4   6   31.09    2.62
  -9   4  -6   32.56    2.60
  -4  -9   6   27.86    2.69
   9  -4   6   33.51    4.37
   4   9  -6   31.22    2.67
   4   9  -7    1.08    0.58
   4   9   7   -0.08    0.59
  -9   4   7    0.75    0.53
  -9   4  -7    0.72    0.46
  -9   4   7    0.70    0.52
  -4  -9   7    0.48    0.56
   4   9   8   14.53    1.60
  -4  -9   8   18.82    1.62
   9  -4  -8   17.06    1.60
   4   9  -8   19.39    1.69
  -9   4   8   15.80    1.50
  -9   4   8   15.81    1.53
  -9   4   9    2.37    0.41
   4   9   9    2.19    0.44
  -4  -9   9    2.74    0.47
   9  -4   9    2.77    0.60
   9  -3   0  204.60   13.65
   9  -3   0  168.45   12.77
   9  -3   1   22.40    2.03
   3   9  -1   17.64    1.70
   3   9  -1   19.64    1.58
   3   9   1   23.96    2.52
   9  -3  -1   14.54    2.20
   9  -3   1   23.54    2.48
   3   9  -2  121.73    8.78
   9  -3   2  112.58    9.35
   9  -3   2  127.69    9.83
   3   9  -3    0.64    0.36
   3   9   3    2.26    1.27
   9  -3   3    0.72    0.85
   9  -3   3    0.66    0.98
   9  -3   4    7.38    1.78
  -9   3  -4   10.21    0.91
   3   9   4    6.79    1.73
   3   9  -4    7.71    0.95
   9  -3   4    9.25    1.91
   9  -3   5   11.82    1.66
   9  -3   5   14.45    2.74
  -9   3   5   16.78    1.63
   3   9   5   18.53    2.80
  -9   3  -5   19.32    1.55
  -9   3   5   16.49    1.56
   3   9  -5   17.68    1.61
  -9   3   6   44.07    3.64
  -9   3   6   48.25    3.74
  -3  -9   6   46.99    3.78
  -3  -9   6   41.69    4.84
   3   9   6   39.81    4.88
   3   9  -6   45.22    3.69
  -3  -9   6   44.00    3.68
  -9   3  -6   47.00    3.63
  -9   3   7   18.51    1.65
  -9   3  -7   14.34    1.56
  -9   3   7   18.13    1.67
  -3  -9   7   18.95    1.82
   3   9   7   13.61    1.70
  -3  -9   7   17.51    1.68
   3   9  -7   17.75    1.72
  -9   3   8    0.65    0.40
   9  -3  -8    0.23    0.56
   3   9  -8    0.45    0.51
   3   9   8    1.23    0.55
  -9   3   8    1.17    0.51
  -3  -9   8    0.40    0.49
  -3  -9   9    2.15    0.43
  -9   3   9    2.08    0.42
   9  -3   9    2.54    0.59
   2   9   0    0.13    0.56
   9  -2   0   -0.31    0.71
   2   9  -1  181.29   11.87
   9  -2   1  173.70   12.76
   2   9   1  193.33   12.92
   9  -2   1  172.55   12.27
   2   9  -1  143.61   11.82
   9  -2  -1  167.65   12.80
   9  -2   2    2.78    1.15
   9  -2   2    2.32    0.82
   2   9  -2    1.30    0.37
   9  -2   3  382.36   28.80
   9  -2   3  421.20   28.63
   2   9   3  391.42   28.91
   2   9  -3  378.58   27.62
   2   9   4  172.81   13.15
   2   9  -4  157.73   11.62
   9  -2   4  164.79   13.03
   9  -2   4  161.51   12.83
  -9   2  -4  157.69   11.53
   2   9   5   52.38    5.57
   9  -2   5   53.42    5.54
  -9   2   5   53.20    4.08
  -9   2  -5   46.66    3.93
   2   9  -5   56.02    4.08
   9  -2   5   51.38    4.21
  -2  -9   6  106.12   10.05
   2   9   6   93.01    8.70
  -2  -9   6  137.26    8.91
  -9   2   6  127.11    8.81
   2   9   6   95.80   10.00
  -9   2  -6  117.72    8.67
  -9   2   6  113.77    8.70
   2   9  -6  129.10    8.80
  -2  -9   6  118.91    8.73
  -2  -9   7    1.16    0.56
   2   9   7    0.39    0.63
  -2  -9   7    0.34    0.63
  -9   2  -7    1.99    0.57
  -9   2   7    2.78    0.63
   2   9  -7    2.05    0.66
  -9   2   7    1.52    0.51
   2   9   8   39.78    3.23
   9  -2  -8   39.58    3.19
  -9   2   8   42.06    3.19
   2   9  -8   35.26    3.19
  -2  -9   8   39.66    3.17
  -2  -9   9    4.46    0.54
   2   9   9    2.14    2.80
  -9   2   9    3.47    0.52
   9  -2   9    2.22    0.64
   9  -1   0   10.50    1.65
   1   9   0   11.40    1.56
   9  -1  -1    3.65    1.08
   1   9   1    3.65    1.09
   9  -1   1    3.74    1.07
   9  -1   1    3.67    0.81
   9  -1   2   69.36    6.27
   9  -1   2   74.11    5.98
   9  -1   3   89.90    6.97
   9  -1   3   85.17    7.17
   1   9   3   67.49    7.01
   9  -1   4   53.68    5.18
   9  -1   4   51.46    5.25
   1   9   4   52.50    5.36
   1   9   5  309.75   21.46
   9  -1   5  330.56   23.32
   9  -1   5  292.18   21.64
  -9   1   5  282.82   21.49
   1   9   5  289.83   23.12
  -9   1   6    2.17    0.67
   1   9   6    1.13    0.59
   1   9   6    2.31    1.43
  -9   1  -6    2.93    0.62
  -1  -9   6    1.24    1.17
  -1  -9   6    1.59    0.60
  -9   1   6    0.90    0.55
  -1  -9   6    2.12    0.63
  -9   1  -7    2.65    0.60
  -9   1   7    5.73    0.86
   1   9   7    2.41    0.73
  -1  -9   7    3.15    0.76
  -9   1   7    3.75    0.71
  -1  -9   7    1.75    0.65
   9  -1  -7    7.10    0.85
   1   9   8    2.60    0.66
  -1  -9   8    2.43    0.61
   9  -1  -8    3.05    0.63
  -9   1   8    1.91    0.58
  -1  -9   8    2.61    0.64
   9  -1   9    0.06    0.48
  -1  -9   9    0.22    0.30
  -9   1   9    0.07    0.32
   0   9   0    0.27    0.64
   9   0   0    0.31    0.66
   9   0   1    1.23    0.84
   9   0  -1    0.33    0.81
   0   9  -1    0.15    0.27
   0   9   1    0.33    0.76
   0   9  -2   19.07    1.60
   9   0   2   18.67    2.21
   9   0   2   20.26    2.46
   9   0   3    8.70    1.75
   9   0   3   10.47    1.72
   0   9   3   10.95    1.91
   0   9  -3    6.85    0.82
   0   9   4  382.12   31.17
   9   0   4  456.37   31.33
   0   9  -4  405.47   29.79
   9   0   4  471.43   31.31
   0   9   5  104.19    8.07
   9   0   5  120.76    9.88
   0   9  -5  111.40    8.15
  -9   0   5  115.07    8.16
   0   9   5   96.53    9.58
   9   0   5  105.94    8.27
   0   9   6    2.73    1.40
   0  -9   6    0.34    0.62
   0   9   6    1.04    0.62
  -9   0   6    2.02    0.63
   0   9  -6    0.42    0.57
   0  -9   6    1.27    1.19
   0  -9   6    1.50    0.55
  -9   0   6    0.58    0.53
  -9   0   7   32.89    2.77
   0   9   7   33.77    2.85
   0  -9   7   37.06    2.95
  -9   0  -7   28.50    2.68
   0  -9   7   33.71    2.78
   0   9  -7   30.20    2.79
   9   0  -7   33.42    2.77
  -9   0   7   34.82    2.79
   9   0  -8    1.15    0.50
  -9   0   8    2.39    0.61
   0   9  -8    2.97    0.62
   0  -9   8    1.34    0.52
   0  -9   8    1.20    0.55
   0   9   8    2.06    0.62
  -9   0   9    1.65    0.41
   9   0   9    1.55    0.54
   0  -9   9    1.65    0.36
  -1   9   0  199.73   13.01
  -1   9   0  146.17   12.99
  -1   9   1   32.68    3.41
  -1   9  -1   33.40    2.68
  -1   9  -1   34.71    3.06
  -1   9  -1   43.48    3.22
  -1   9  -2   86.96    6.20
  -1   9  -2   74.98    5.74
   9   1   3   19.60    2.47
  -1   9  -3   18.12    1.58
  -1   9   3   19.84    2.65
   9   1   4    6.79    1.82
  -1   9  -4    4.16    0.68
  -1   9   5    5.73    1.71
  -1   9   5    3.40    0.63
  -1   9  -5    4.94    0.77
  -9  -1   5    3.27    0.68
  -9  -1   6   16.36    1.66
   1  -9   6   17.77    1.78
   1  -9   6   15.52    1.59
  -1   9   6   18.82    1.72
  -1   9   6   14.92    1.57
  -1   9   6   11.92    2.64
   9   1  -6   19.44    1.65
   1  -9   6   17.40    2.92
  -1   9  -6   15.93    1.64
  -9  -1   7    3.77    0.69
   9   1  -7    4.45    0.75
   1  -9   7    3.71    0.82
  -9  -1   7    2.98    0.74
   1  -9   7    2.96    0.65
  -1   9   7    3.41    0.78
  -1   9  -7    4.41    0.85
  -1   9  -8    0.81    0.59
   1  -9   8    1.13    0.55
   9   1  -8    6.81    0.78
  -1   9   8    1.21    0.55
  -9  -1   8    5.65    0.77
   1  -9   8    0.41    0.46
  -9  -1   9    6.29    0.71
   1  -9   9    5.41    0.61
   9   2   0    0.62    0.74
  -2   9   0    0.82    0.53
  -2   9   0   -0.26    0.62
  -2   9  -1   76.57    5.55
  -2   9   1   74.58    6.34
  -2   9  -1   73.10    5.93
   9   2   1   75.57    6.34
   9   2  -1   73.69    6.37
  -2   9  -1   75.18    5.97
   9   2   2   93.11    7.93
  -2   9  -2  109.91    7.49
  -2   9  -2  102.94    7.03
  -2   9   3  437.07   35.33
   9   2  -3  468.19   34.04
   9   2   3  498.34   35.39
  -2   9  -3  499.40   34.16
   9   2   4  143.26   11.92
  -2   9   4  131.09   11.97
   9   2  -4  141.10   10.52
  -2   9  -4  154.66   10.64
   9   2   5   23.19    2.45
   9   2  -5   29.56    2.30
  -2   9   5   26.49    3.79
  -9  -2   5   26.49    2.34
  -2   9  -5   29.67    2.40
  -2   9   5   28.30    2.34
   2  -9   6   58.34    4.51
  -2   9   6   52.10    4.36
  -2   9  -6   57.36    4.40
  -2   9   6   52.56    4.30
   2  -9   6   62.53    6.07
   9   2  -6   56.29    4.31
  -9  -2   6   58.20    4.39
  -2   9  -7    1.36    0.63
   2  -9   7    1.31    0.53
  -9  -2   7    1.07    0.47
  -2   9   7    0.83    0.62
  -9  -2   7    1.85    0.65
   9   2  -7    0.90    0.51
   2  -9   7    1.09    0.64
  -2   9  -8   46.38    3.92
   2  -9   8   50.38    3.82
   2  -9   8   48.47    3.92
   9   2  -8   50.41    3.88
  -9  -2   8   49.51    3.88
   9   2   9    3.76    0.68
  -9  -2   9    3.96    0.57
   9   3   0  111.06    8.55
  -3   9   0   95.74    8.28
  -3   9   0  110.37    8.17
   9   3   1    6.50    1.24
   3  -9  -1    3.69    0.58
  -3   9  -1    2.29    0.73
  -3   9   1    4.96    1.24
  -3   9  -1    3.03    0.47
  -3   9  -1    4.68    0.84
   9   3  -1    5.16    1.22
  -3   9  -2  206.27   14.61
   9   3   2  200.28   15.57
  -3   9  -2  194.29   14.99
  -3   9   2  187.24   15.59
  -3   9   2  215.78   15.29
   9   3   3  336.77   23.64
  -3   9  -3  301.12   22.37
  -3   9   3  282.68   23.63
   9   3  -3  309.80   22.28
  -3   9  -3  349.74   22.78
   9   3   4   69.82    5.90
  -3   9   4   52.27    5.71
  -3   9  -4   54.33    4.40
   9   3  -4   59.29    4.33
  -3   9  -5    5.04    0.77
  -3   9   5    5.15    0.65
  -3   9   5    6.52    1.90
   9   3  -5    4.30    0.68
   9   3   5    4.98    0.90
  -3   9   5    5.30    0.74
  -9  -3   5    4.36    0.73
  -3   9   6    0.75    1.42
  -3   9   6    2.74    0.62
   3  -9   6    1.38    1.30
  -3   9   6    1.87    0.68
  -9  -3   6    2.83    0.66
  -3   9  -6    2.69    0.70
   9   3  -6    3.71    0.67
  -3   9  -7    4.46    0.85
   9   3  -7    4.73    0.78
  -3   9   7    3.71    0.81
   3  -9   7    3.82    0.88
  -3   9   7    3.96    0.70
   3  -9   7    5.71    0.80
  -9  -3   7    5.74    0.78
  -3   9  -8    4.20    0.78
   3  -9   8    3.49    0.73
   3  -9   8    3.91    0.63
   9   3  -8    4.94    0.78
  -9  -3   8    6.39    0.85
   9   3   9   13.56    1.32
  -9  -3   9   12.84    1.19
  -4   9   0    2.23    0.66
   9   4   0    1.73    1.01
   9   4  -1 1202.39   88.16
   4  -9   1 1159.12   87.47
  -4   9  -1 1221.96   87.24
  -4   9  -1 1427.56   87.78
   4  -9  -1 1197.65   87.51
  -4   9  -1 1232.41   87.69
   9   4   1 1242.24   88.12
   9   4   2   26.00    3.09
  -4   9   2   30.14    2.91
  -4   9  -2   30.81    2.70
  -4   9  -2   29.58    2.32
  -4   9  -3    6.19    0.70
  -4   9   3    4.35    1.06
   9   4  -3    5.82    0.62
   9   4   3    6.08    1.40
  -4   9  -3    5.79    0.94
  -4   9   3    5.43    1.55
  -4   9   4   33.08    4.37
   9   4   4   38.26    4.27
   9   4  -4   39.40    3.03
  -4   9  -4   40.18    3.12
  -9  -4   5   19.50    1.73
  -4   9   5   20.34    3.17
  -4   9   5   18.41    1.71
   4  -9   5   19.18    2.91
   9   4   5   20.35    1.90
   9   4  -5   18.08    1.63
  -4   9  -5   19.71    1.74
  -4   9   5   16.01    1.59
   4  -9   6    8.02    2.00
   9   4  -6    7.91    0.96
  -9  -4   6    7.82    1.04
  -9  -4   6    7.15    0.94
  -4   9   6    6.04    0.96
  -4   9   6    4.99    1.89
  -4   9   6    7.50    0.87
  -4   9  -6    7.68    1.04
  -4   9   6    7.94    0.99
   4  -9   7   22.42    1.95
   9   4  -7   23.07    2.00
  -9  -4   7   19.62    1.91
   4  -9   7   23.64    2.15
  -4   9  -7   20.73    2.03
  -4   9   7   22.60    1.97
   9   4  -8   31.20    2.53
  -4   9  -8   33.53    2.61
  -9  -4   8   31.59    2.56
   4  -9   8   29.27    2.56
   4  -9   8   26.93    2.39
   9   4   9    1.92    0.52
  -9  -4   9    1.34    0.40
   9   5   0  764.69   56.01
  -5   9   0  891.18   55.78
   5  -9   0  721.27   55.38
   9   5  -1 1382.53  103.27
   5  -9   1 1521.79  102.79
   9   5   1 1383.09  103.22
  -5   9  -1 1525.63  102.85
  -5   9  -1 1392.03  102.86
   5  -9  -1 1397.44  102.77
  -5   9   2    4.30    0.98
   5  -9   2    4.24    0.98
  -5   9  -2    3.92    0.57
   9   5   2    6.26    1.42
  -5   9  -2    6.84    0.95
   9   5  -3    3.34    0.47
  -5   9  -3    4.57    0.59
   9   5   3    5.01    1.37
  -5   9  -3    3.39    0.75
  -5   9   3    2.79    0.89
   9   5  -4    9.21    0.93
  -5   9   4    7.84    2.14
  -5   9  -4    9.55    1.01
   9   5   4    8.25    1.91
   9   5  -5    1.54    0.47
  -5   9   5    0.57    0.46
   9   5   5    0.68    0.55
  -5   9  -5    0.79    0.48
   5  -9   5    1.88    1.48
  -5   9   5    0.19    0.38
  -9  -5   5    0.97    0.46
  -5   9   5    0.54    0.36
  -5   9  -6   27.77    2.23
  -5   9   6   23.87    2.12
   9   5  -6   23.95    2.09
  -9  -5   6   21.83    2.11
  -5   9   6   22.12    3.59
   5  -9   6   23.28    3.51
  -5   9   6   22.92    2.03
  -9  -5   7    0.11    0.36
  -5   9   7    0.25    0.42
   5  -9   7   -0.24    0.57
  -5   9   7    0.86    0.40
   5  -9   7   -0.11    0.40
   9   5  -7   -0.31    0.47
  -5   9  -7    0.82    0.57
  -9  -5   8   27.53    2.16
   5  -9   8   24.18    2.15
   9   5  -8   24.84    2.10
   5  -9   8   21.20    1.96
  -5   9  -8   25.55    2.17
   9   5   9    0.52    0.38
  -9  -5   9    0.17    0.32
   6  -9   0    0.81    0.51
   9   6   0    0.49    0.74
   9   6  -1   24.80    2.93
   9   6   1   27.74    2.95
   6  -9  -1   26.95    2.69
   6  -9   1   28.98    2.63
   6  -9  -2   80.38    6.57
  -6   9  -2   79.03    5.90
   9   6  -2   71.12    6.82
   6  -9   2   86.35    6.61
   9   6   2   73.05    6.77
  -6   9   2   90.35    6.63
  -6   9  -3    8.29    0.88
  -6   9   3    6.90    1.34
   9   6  -3    8.77    0.82
   9   6   3    9.65    1.78
  -6   9  -3    6.68    1.08
  -6   9  -4   19.72    1.73
   9   6  -4   20.56    1.67
  -6   9   4   17.50    1.73
  -6   9   4   19.93    3.12
   9   6   4   19.55    2.83
  -6   9   5   -0.07    0.40
  -6   9   5    0.31    0.36
   9   6  -5    0.05    0.36
  -6   9  -5    0.12    0.42
  -6   9   5   -1.14    1.27
  -9  -6   5    0.36    0.43
   9   6   5    0.08    0.55
   9   6  -6   60.95    4.54
  -6   9   6   57.24    4.49
  -6   9   6   50.51    6.20
  -6   9  -6   55.67    4.60
   6  -9   6   58.39    6.26
  -9  -6   6   60.26    4.60
  -6   9   6   58.50    4.59
  -6   9  -7    0.79    0.58
  -6   9   7    0.96    0.49
   9   6  -7    0.56    0.48
   6  -9   7    0.36    0.41
  -6   9   7    0.75    0.41
   9   6  -8    5.66    0.77
   6  -9   8    5.77    0.86
  -6   9  -8    6.19    0.86
   9   6   9   -0.04    0.35
  -9  -6   9    0.26    0.31
   9   7   0   99.87    7.62
   7  -9   0   85.60    7.14
   7  -9  -1   86.46    6.49
   7  -9   1   74.98    6.26
   9   7   1   66.18    6.46
   9   7  -1   87.33    6.78
  -7   9   2  413.17   28.27
   7  -9   2  336.61   28.12
  -7   9  -2  392.01   27.50
   9   7  -2  383.76   27.45
   7  -9  -2  379.01   28.32
   9   7   2  388.33   28.52
   9   7  -2  391.28   28.61
   9   7   3   26.31    3.15
   9   7  -3   27.54    2.07
   7  -9   3   30.65    3.06
  -7   9   3   31.42    2.95
  -7   9  -3   21.64    2.06
  -7   9   4   37.55    2.80
  -9  -7   4   41.32    2.85
   9   7   4   24.71    2.79
   9   7  -4   36.89    2.76
   9   7   4   25.98    3.73
  -7   9   4   33.72    2.85
  -7   9  -4   36.12    2.80
   7  -9   5   13.06    2.53
  -9  -7   5   12.83    1.30
  -7   9   5   11.68    1.23
   9   7  -5   12.27    1.23
  -7   9  -5   12.72    1.29
   9   7   5   11.37    1.41
  -7   9   5   13.16    1.35
   9   7   5   14.37    3.95
  -7   9   5   10.78    2.53
   9   7  -6    0.60    0.48
  -7   9  -6    0.69    0.57
  -7   9   6    1.08    0.50
  -7   9   6    0.50    0.50
  -9  -7   6    0.61    0.56
  -7   9   6   -0.80    1.34
   9   7   6   -0.32    3.87
  -7   9  -7    4.23    0.75
  -7   9   7    2.47    0.62
  -9  -7   7    3.69    0.76
   7  -9   7    3.31    0.58
  -7   9   7    2.12    0.57
   9   7  -7    4.59    0.73
   7  -9   8   29.14    2.49
  -7   9   8   29.09    2.40
  -7   9  -8   30.16    2.48
   9   7   9    0.11    0.28
  -9  -7   9    0.03    0.30
   9   8   0    1.34    0.95
   8  -9   0    1.78    0.85
   8  -9   1   61.31    5.21
   8  -9  -1   57.84    5.31
   9   8  -1   52.81    5.31
   9   8   2  134.10   11.55
  -8   9   2  152.99   11.43
   8  -9  -2  124.42   11.44
  -8   9  -2  152.36   10.67
   8  -9   2  161.05   11.57
   9   8  -2  133.84   11.63
   9   8  -2  148.03   10.64
  -8   9  -3  117.70    8.29
   8  -9   3  117.92    9.35
  -8   9   3  122.97    9.16
   9   8  -3  109.45    8.26
   9   8   3   94.71    9.20
  -8   9  -4    0.15    0.34
   8  -9   4   -0.58    1.05
  -8   9   4    0.26    0.36
   9   8   4    0.69    0.53
  -8   9   4    0.34    0.58
   9   8  -4    0.42    0.37
   9   8   4    0.43    0.41
  -9  -8   4   -0.16    0.36
   9   8  -5   22.67    1.92
  -8   9   5   22.79    3.65
   8  -9   5   16.84    3.05
  -8   9   5   19.16    1.88
  -9  -8   5   22.36    1.95
  -8   9   5   22.57    2.01
  -8   9  -5   22.39    1.94
  -9  -8   6   46.57    3.90
  -8   9   6   46.61    3.83
  -8   9   6   49.88    3.94
  -8   9  -6   47.88    3.89
   9   8  -6   52.30    3.89
  -8   9   7    5.76    0.85
  -8   9   7    5.21    0.78
   9   8  -7    5.63    0.83
  -8   9  -7    6.68    0.90
  -9  -8   7    6.53    0.91
   8  -9   8    4.79    0.77
  -8   9   8    4.08    0.63
   9   8   8    6.41    0.87
  -9  -8   9    0.58    0.29
   9   9   0   14.82    2.05
   9  -9   0   16.82    2.11
   9   9  -1    1.23    0.86
   9   9   1    2.01    0.92
   9  -9  -1    1.31    0.87
   9  -9   1    2.28    0.91
   9  -9  -2  418.15   29.11
   9   9   2  425.02   28.98
  -9   9   2  327.13   28.49
   9  -9   2  434.47   28.96
   9   9  -2  381.75   28.93
   9   9   3   24.56    3.06
   9  -9   3   24.12    3.08
   9  -9  -3   23.29    3.12
  -9   9  -3   25.92    2.12
   9   9  -3   28.05    2.15
  -9   9   3   29.61    2.95
   9   9  -3   20.45    2.97
   9   9   4   14.28    1.81
  -9   9  -4   19.66    1.77
  -9  -9   4   23.62    1.83
  -9   9   4   21.05    1.82
  -9   9   4   21.02    2.51
   9   9  -4   22.06    1.80
   9  -9   4   24.13    3.20
  -9   9   5   22.78    2.16
   9   9   5   24.20    2.21
  -9   9  -5   25.17    2.10
  -9   9   5   23.69    2.09
   9   9  -5   23.51    2.08
  -9  -9   5   24.25    2.11
   9  -9   5   28.44    3.74
  -9   9   5   17.92    3.54
  -9   9   6   82.39    6.25
  -9   9   6   90.71    6.37
  -9   9  -6   80.31    6.24
  -9  -9   6   80.53    6.28
   9   9  -6   79.50    6.24
  -9   9   7    0.85    0.48
   9   9  -7    0.18    0.43
  -9   9   7    0.58    0.45
  -9   9  -7    0.82    0.46
  -9  -9   7    0.87    0.57
   9   9   8   -0.27    0.40
   9  -9   8    0.21    0.39
   9   9   8   -0.96    2.43
  -9  -9   8   -0.38    0.47
  -9   9   8   -0.04    0.34
  -9  -9   9    0.58    0.29
   9  10   0   -0.95    0.78
  10  -9   0   -0.19    0.71
   9  10  -1   29.60    2.94
   9  10   1   21.62    2.70
  10  -9   1   27.84    3.03
  10  -9  -1   24.84    3.06
   9  10  -2  129.49   10.43
  10  -9   2  135.99   10.53
   9  10   2  160.75   10.55
  10  -9  -2  138.61   10.75
  10  -9   3  215.34   16.15
   9  10  -3  185.18   16.91
  10  -9   3  217.31   17.09
   9  10   3  115.46   17.18
   9  10  -3  222.40   15.92
   9  10   3  278.99   16.24
  10  -9  -3  196.30   17.16
   9  10   3  238.93   17.09
  10  -9   3  266.90   17.60
 -10   9   3  221.54   16.83
 -10   9   3  213.81   16.01
 -10   9   4    4.22    0.76
   9  10   4    4.31    0.84
  10  -9   4    4.59    1.71
 -10   9   4    4.36    1.12
  -9 -10   4    5.63    0.75
  10  -9  -4    6.90    1.80
 -10   9   4    4.41    0.74
   9  10  -4    6.13    0.76
 -10   9   5    0.38    0.55
   9  10  -5    2.09    0.58
   9  10   5    2.10    0.71
  10  -9   5    3.14    1.58
 -10   9   5    3.09    1.86
  -9 -10   5    1.23    0.55
 -10   9   5    1.81    0.61
 -10   9   6   46.85    3.92
 -10   9   6   48.20    3.85
  -9 -10   6   47.42    3.87
   9  10  -6   51.14    3.88
 -10   9   7    6.57    0.88
 -10   9   7    5.71    0.82
   9  10  -7    6.29    0.85
  -9 -10   7    6.02    0.86
  10  -9   8    0.79    0.42
   9  10   8    0.17    0.35
 -10   9   8   -0.17    0.35
   9  10   8   -1.49    2.56
  -9 -10   8    0.58    0.40
   8  10   0  123.92   10.01
  10  -8   0  138.59   10.51
  10  -8  -1  175.72   12.65
  10  -8   1  179.23   12.58
   8  10   1  140.76   11.94
   8  10  -1  152.73   12.12
   8  10  -2  249.35   19.88
   8  10   2  215.03   19.62
   8  10  -2  281.03   19.06
  10  -8   2  284.26   20.23
  10  -8  -2  269.93   20.31
  10  -8  -3   22.47    3.12
  10  -8   3   25.40    3.12
   8  10   3   23.91    2.86
   8  10  -3   25.96    2.05
  10  -8   3   22.33    3.01
 -10   8   3   27.22    2.78
   8  10  -3   17.85    2.73
  10  -8   4   29.20    3.49
  -8 -10   4   25.87    2.26
   8  10   4   27.11    2.42
  10  -8   4   26.15    3.52
 -10   8   4   26.51    2.37
   8  10  -4   29.31    2.31
 -10   8   4   25.25    2.91
 -10   8   4   28.79    2.32
  10  -8   4   25.06    2.40
  10  -8   5  105.77    9.73
  -8 -10   5  111.58    7.98
   8  10  -5  109.08    7.97
   8  10   5  101.26    8.01
 -10   8   5  104.85    8.03
 -10   8   5  105.30    7.96
 -10   8   6   -0.08    0.57
 -10   8   6    0.62    0.53
   8  10  -6    0.73    0.53
  -8 -10   6    0.80    0.57
 -10   8   7    1.99    0.56
 -10   8   7    0.50    0.49
  -8 -10   7    1.25    0.57
   8  10  -7    0.38    0.50
 -10   8   8   -0.27    0.37
  10  -8   8    0.47    0.45
   8  10   8   -0.05    0.38
  -8 -10   9    1.09    0.31
  10  -7   0   -0.20    0.90
   7  10   0    0.43    0.51
  10  -7  -1   14.00    2.20
   7  10   1   16.99    1.78
  10  -7   1   19.13    2.35
   7  10   2   52.91    4.87
  10  -7   2   45.69    5.13
   7  10  -2   49.12    4.92
   7  10  -2   63.74    4.33
  10  -7   2   59.39    5.20
  10  -7  -2   53.55    5.33
  10  -7   3   69.80    5.76
  10  -7   3   55.65    5.51
   7  10  -3   59.35    4.48
 -10   7   3   53.19    5.03
 -10   7   4   40.55    2.98
   7  10   4   33.30    3.03
   7  10  -4   38.39    2.95
  10  -7   4   32.32    3.02
  10  -7   4   39.65    4.26
 -10   7   4   35.60    3.55
  10  -7   4   35.88    4.14
  -7 -10   4   38.20    2.93
   7  10   5   18.88    1.94
   7  10  -5   21.37    1.90
  10  -7   5   24.46    3.53
 -10   7   5   20.82    1.89
  10  -7   5   18.44    2.01
 -10   7   5   24.88    2.02
  -7 -10   5   20.66    1.88
   7  10   6   40.52    6.38
   7  10  -6   46.95    3.67
  -7 -10   6   43.65    3.64
 -10   7   6   46.87    3.63
 -10   7   6   43.02    3.68
 -10   7   7   24.56    2.08
 -10   7   7   23.64    2.12
   7  10  -7   20.80    2.08
  -7 -10   7   25.35    2.14
 -10   7   8   10.41    0.99
   7  10   8    8.76    1.00
 -10   7   8    8.46    0.95
  10  -7   9   -0.12    0.28
  -7 -10   9    0.45    0.29
  10  -6   0   32.03    2.69
  10  -6   0   34.11    3.47
   6  10   0   28.64    2.71
   6  10  -1  102.41    8.02
  10  -6   1  108.68    8.67
   6  10   1   90.98    7.85
  10  -6   1  122.90    8.26
  10  -6  -1  105.78    8.66
  10  -6  -2    3.70    1.15
   6  10   2    3.10    0.84
   6  10  -2    3.03    0.52
  10  -6   2    3.55    1.06
  10  -6   2    2.93    1.11
   6  10  -2    3.43    0.86
  10  -6   3    1.66    1.08
 -10   6   3    0.91    0.55
  10  -6   3    0.43    0.88
   6  10  -3    0.50    0.33
   6  10   4   24.12    2.01
   6  10  -4   22.83    1.88
  10  -6   4   18.61    1.95
  10  -6   4   18.87    2.89
  10  -6   4   26.59    3.18
 -10   6   4   15.40    2.16
   6  10  -5    2.03    0.55
 -10   6   5    0.66    0.47
  10  -6   5    0.26    0.61
   6  10   5    0.74    0.51
  -6 -10   5    0.92    0.48
 -10   6   5    0.86    0.50
  10  -6   5    2.33    1.43
 -10   6   6   17.30    1.55
   6  10  -6   13.76    1.54
 -10   6   6   17.12    3.12
 -10   6   6   13.50    1.53
  -6 -10   6   15.67    1.56
   6  10  -7   80.83    5.93
 -10   6   7   72.39    5.82
   6  10   7   87.17    5.99
 -10   6   7   73.05    5.89
 -10   6   8    1.58    0.44
  -6 -10   8    1.21    0.50
   6  10   8    1.24    0.45
   6  10  -8    0.91    0.46
 -10   6   8    1.74    0.45
   6  10   9    0.12    1.84
  10  -6   9    0.38    0.33
  -6 -10   9   -0.24    0.30
  10  -5   0   -0.38    0.85
  10  -5   0    0.44    0.37
  10  -5   1    0.96    0.58
  10  -5   1   -0.19    0.97
   5  10  -1    0.64    0.46
  10  -5  -1    1.59    0.96
   5  10   1    0.68    0.36
  10  -5  -2    3.88    1.31
  10  -5   2    2.40    0.96
   5  10  -2    3.75    0.55
   5  10  -2    4.07    0.90
  10  -5   2    3.15    1.29
   5  10  -3    0.80    0.39
   5  10   3    1.72    1.09
  10  -5   3    1.21    0.99
  10  -5   3    1.44    1.01
 -10   5   4    1.14    0.57
   5  10  -4    1.40    0.47
  10  -5   4    1.70    1.26
  10  -5   4    0.53    1.02
   5  10   4    1.11    1.01
   5  10   5    1.75    0.53
 -10   5   5    1.55    0.57
  10  -5   5    2.28    1.41
  10  -5   5    0.79    0.64
  -5 -10   5    0.91    0.46
   5  10  -5    0.96    0.51
 -10   5   5    1.67    0.51
   5  10  -6   18.70    1.98
  -5 -10   6   21.78    2.01
 -10   5   6   23.76    2.00
 -10   5   6   22.90    2.06
  10  -5   6   24.44    3.69
 -10   5   7    2.07    0.62
 -10   5   7    1.34    0.61
   5  10  -7    1.27    0.62
   5  10   7    1.09    0.60
   5  10   8    6.16    0.87
   5  10  -8    7.20    0.93
 -10   5   8    7.61    0.87
  -5 -10   8    7.43    0.92
 -10   5   8    6.83    0.83
  10  -5   9    2.22    0.49
   5  10   9    0.15    2.08
  -5 -10   9    1.93    0.40
  10  -4   0  473.84   33.13
  10  -4   0  442.39   32.19
  10  -4   1    6.54    1.52
  10  -4  -1    7.25    1.52
   4  10   1   10.32    1.68
  10  -4   1    9.46    1.26
  10  -4   2    7.77    1.61
   4  10  -2    5.31    0.69
  10  -4   2    6.53    1.24
  10  -4  -2    8.16    1.67
   4  10   3   81.68    6.94
  10  -4   3   78.36    6.84
   4  10  -3   72.16    5.59
  10  -4   3   79.54    6.59
  10  -4   4  203.71   15.88
  10  -4   4  221.63   16.19
 -10   4   4  191.77   14.54
   4  10  -4  200.24   14.56
   4  10   4  197.78   15.98
 -10   4   4  206.12   14.60
  -4 -10   5    2.17    0.54
   4  10  -5    1.72    0.54
  10  -4   5    0.80    0.62
 -10   4   5    1.60    0.54
   4  10   5    2.20    1.29
  10  -4   5    1.62    1.40
  10  -4   6   59.43    6.88
 -10   4   6   65.93    5.14
   4  10  -6   66.03    5.19
 -10   4   6   68.84    5.23
 -10   4   7   15.23    1.44
  -4 -10   7   14.35    1.43
 -10   4   7   11.65    1.31
   4  10   7   10.60    1.35
   4  10  -7   12.79    1.39
 -10   4   8   -0.15    0.43
 -10   4   8    0.19    0.34
   4  10   8    0.60    3.40
   4  10  -8    0.86    0.49
  -4 -10   8    0.39    0.45
   4  10   8    0.05    0.40
  -4 -10   9   16.80    1.39
  10  -4   9   14.32    1.48
 -10   4   9   17.45    1.38
  10  -3   0    0.18    0.79
  10  -3   1   49.96    4.49
  10  -3   1   53.40    5.02
   3  10   1   65.43    5.24
  10  -3  -1   60.60    5.24
  10  -3   2   29.11    3.39
  10  -3  -2   34.44    3.58
   3  10  -2   29.13    2.44
  10  -3   2   38.37    3.22
  10  -3   3    0.19    0.82
  10  -3   3    2.18    1.10
   3  10  -3    1.00    0.38
   3  10   3    0.49    0.89
   3  10  -4    2.23    0.57
  10  -3   4    3.39    1.34
   3  10   4    0.28    1.19
  10  -3   4    2.99    1.32
 -10   3   5    4.14    0.79
   3  10   5    3.51    1.61
  10  -3   5    4.66    0.96
  10  -3   5    5.12    1.62
   3  10  -5    7.40    0.90
   3  10   6  101.40    8.60
 -10   3   6  127.37    8.72
  10  -3   6  137.22   10.99
   3  10  -6  113.27    8.63
   3  10   6  115.23   10.25
  -3 -10   6  121.65   10.16
 -10   3   6  117.12    8.60
 -10   3   7   14.61    1.48
   3  10   7   10.81    1.40
  -3 -10   7   15.25    1.48
   3  10  -7   13.99    1.50
 -10   3   7   14.80    1.45
 -10   3   8   -0.28    0.35
   3  10   8    0.39    0.43
   3  10  -8   -0.25    0.45
 -10   3   8   -0.05    0.44
  -3 -10   8   -0.28    0.42
 -10   3   9    1.36    0.36
  10  -3   9    1.41    0.51
  -3 -10   9    1.64    0.38
   2  10   0  565.93   41.20
  10  -2   0  568.08   41.39
   2  10  -1  241.25   17.44
  10  -2   1  249.30   18.42
   2  10   1  255.13   18.50
  10  -2  -1  238.26   18.47
  10  -2   1  240.61   17.87
  10  -2   2  246.58   18.79
   2  10  -2  251.17   17.71
  10  -2   2  229.44   18.31
   2  10  -3   29.03    2.24
   2  10   3   22.41    3.19
  10  -2   3   23.26    2.93
  10  -2   3   27.81    3.29
   2  10   4    3.45    1.45
   2  10  -4    2.53    0.57
  10  -2   4    3.49    1.24
  10  -2   4    3.37    1.31
 -10   2   5   56.44    4.36
   2  10  -5   60.64    4.37
   2  10   5   51.97    5.73
  10  -2   5   47.13    5.62
  10  -2   5   53.47    4.48
   2  10   5   52.58    4.29
   2  10  -6   26.10    2.19
  -2 -10   6   25.53    2.15
 -10   2   6   24.38    2.17
   2  10   6   20.53    2.06
   2  10   6   17.13    3.18
  -2 -10   6   22.01    3.27
 -10   2   6   22.12    2.06
  -2 -10   7   15.53    1.57
  10  -2  -7   15.12    1.54
   2  10   7   14.68    1.60
   2  10  -7   16.11    1.62
 -10   2   7   16.33    1.61
 -10   2   7   16.49    1.57
 -10   2   8    3.10    0.54
  -2 -10   8    3.34    0.65
   2  10   8    1.79    0.59
 -10   2   8    3.32    0.65
   2  10  -8    3.13    0.67
 -10   2   9    3.44    0.49
  -2 -10   9    2.95    0.47
  10  -2   9    2.66    0.60
  10  -1   0    1.06    0.96
   1  10   0    2.36    0.85
  10  -1   1  192.16   14.83
   1  10   1  179.23   14.81
  10  -1  -1  189.71   14.90
  10  -1   1  203.20   14.40
  10  -1   2    0.81    0.90
  10  -1   2    2.00    0.86
  10  -1   3    3.32    1.32
   1  10   3   -0.25    1.03
  10  -1   3    1.52    0.95
  10  -1   4   45.60    5.06
  10  -1   4   54.57    5.38
   1  10   4   58.46    5.58
  10  -1   5    2.28    1.45
 -10   1   5    2.04    0.64
   1  10   5   -0.67    1.21
   1  10   5    2.15    0.57
  10  -1   5    1.34    1.34
 -10   1   5    2.63    0.66
  10  -1   5    1.97    0.71
  -1 -10   6    6.30    1.77
   1  10   6    4.76    0.88
  -1 -10   6    7.30    0.97
 -10   1   6    8.74    1.04
 -10   1   7    2.10    0.60
   1  10   7    0.56    0.58
 -10   1   7    1.32    0.57
  -1 -10   7    1.14    0.55
  10  -1  -7    0.74    0.52
 -10   1   8    7.84    0.93
  -1 -10   8   10.94    1.07
   1  10   8    8.84    1.04
 -10   1   8    9.21    1.05
   1  10   9    0.42    2.76
  10  -1   9    0.74    0.46
  -1 -10   9    0.24    0.27
 -10   1   9    0.16    0.31
  10   0   0  122.38    9.95
   0  10   0  125.79    9.77
  10   0   1  540.73   38.36
   0  10  -1  526.63   37.38
   0  10   1  465.38   38.26
  10   0  -1  565.98   38.58
  10   0   2   33.64    3.55
   0  10  -2   32.41    2.60
  10   0   2   34.48    3.30
  10   0   3   84.82    7.38
   0  10  -3   81.49    6.17
  10   0   3   82.13    7.12
   0  10   3   90.60    7.58
  10   0   4  123.81   10.26
  10   0   4  131.42   10.24
   0  10   4  103.67   10.15
   0  10  -4  119.13    8.81
   0  10  -5  429.81   29.73
 -10   0   5  431.59   29.77
  10   0   5  415.14   31.49
 -10   0   5  412.57   29.69
   0  10   5  398.33   31.47
  10   0   5  414.85   29.89
   0  10   5  387.76   29.67
   0 -10   6    8.73    2.05
   0  10   6    8.53    2.29
   0  10  -6    8.05    1.14
   0  10   6    7.57    1.04
 -10   0   6    8.98    1.20
   0 -10   6    9.54    1.13
  10   0  -6   13.13    1.16
  10   0  -7    0.12    0.48
 -10   0   7    0.21    0.44
   0  10   7   -0.63    0.60
   0  10  -7    0.07    0.54
   0 -10   7    0.46    0.51
 -10   0   7    0.53    0.60
   0  10   8    2.17    0.59
   0 -10   8    2.50    0.55
   0  10  -8    2.09    0.62
  10   0   9    4.02    0.65
   0 -10   9    3.62    0.47
 -10   0   9    2.66    0.50
  -1  10   0   -0.15    0.69
  -1  10   0    0.46    0.54
  -1  10  -1    6.35    1.11
  -1  10  -1    6.40    0.74
  -1  10  -1    8.70    1.18
  -1  10   1    9.17    1.61
  -1  10  -2  156.12   10.88
  -1  10   2  121.78   11.73
  -1  10  -3    4.78    0.66
  -1  10   3    3.25    1.25
  -1  10  -4   63.69    4.82
  -1  10   4   58.50    6.19
  -1  10   5   11.43    2.57
 -10  -1   5   13.63    1.36
  -1  10   5   12.83    1.35
  10   1  -5   13.07    1.26
  -1  10  -5   14.22    1.41
  -1  10   6   45.72    3.45
  -1  10   6   38.60    4.93
  10   1  -6   44.83    3.40
   1 -10   6   34.02    4.63
  -1  10  -6   38.59    3.45
 -10  -1   6   41.69    3.49
 -10  -1   7   -0.20    0.54
 -10  -1   7    0.27    0.44
  -1  10   7   -0.28    0.55
  10   1  -7    0.24    0.51
  -1  10  -7    0.38    0.53
   1 -10   7    0.58    0.50
   1 -10   8   14.38    1.36
 -10  -1   8   15.58    1.44
  -1  10  -8   12.56    1.43
 -10  -1   9   11.48    0.96
   1 -10   9    8.04    0.82
  10   2   0    8.46    1.56
  -2  10   0    6.30    1.10
  -2  10   0    7.61    1.38
  10   2  -1   67.52    5.76
  -2  10  -1   64.50    4.75
  -2  10  -1   61.45    5.18
  10   2   1   71.64    5.75
  -2  10  -1   71.62    5.32
  -2  10  -2  184.56   14.54
  10   2   2  179.78   15.06
  -2  10  -2  203.29   14.12
  -2  10   2  194.24   15.23
  10   2   3  615.18   42.37
  -2  10  -3  592.37   41.01
  10   2   4   38.33    4.21
  -2  10   4   26.30    4.02
  -2  10  -4   35.83    2.93
  10   2  -4   37.92    2.82
  -2  10   5   21.92    3.48
  -2  10  -5   24.19    2.10
  10   2   5   23.11    2.21
  -2  10   5   20.45    2.01
  10   2  -5   23.77    1.96
 -10  -2   5   25.49    2.09
  10   2  -6  135.88    9.29
  -2  10   6   97.96   10.82
  -2  10   6  125.84    9.34
   2 -10   6  116.33   10.90
 -10  -2   6  131.41    9.39
  -2  10  -6  128.33    9.39
 -10  -2   6  118.13    9.32
  -2  10   6  120.51    9.30
  -2  10   7    3.13    0.62
  10   2  -7    3.56    0.73
  -2  10  -7    2.57    0.72
 -10  -2   7    4.36    0.73
  -2  10   7    2.74    0.72
   2 -10   7    2.87    0.65
   2 -10   8   26.82    2.31
  -2  10  -8   27.97    2.45
 -10  -2   8   30.11    2.41
  10   2   9   17.67    1.43
 -10  -2   9   18.37    1.31
  -3  10   0    0.94    0.60
  -3  10   0   -0.15    0.70
  10   3   0    1.60    0.99
  10   3  -1   59.47    5.30
  10   3   1   60.71    5.26
  -3  10  -1   59.28    4.82
  -3  10  -1   60.40    4.78
  -3  10   1   46.44    5.02
  10   3  -2   27.49    3.43
  10   3   2   28.51    3.40
  -3  10   2   35.30    3.63
  -3  10  -2   34.03    2.54
  -3  10  -2   29.89    2.92
  -3  10   2   31.46    3.15
  10   3   3   15.50    2.29
  -3  10  -3   12.92    1.23
  10   3  -4   13.39    1.15
  -3  10  -4   12.74    1.28
  -3  10   4    9.36    2.27
  10   3   4   10.51    2.11
  10   3   5   -0.26    0.53
  -3  10   5    0.62    0.43
  -3  10   5    0.37    1.23
  -3  10  -5    0.06    0.46
  10   3  -5    0.05    0.34
 -10  -3   5   -0.18    0.45
 -10  -3   6    0.36    0.51
  -3  10   6    1.00    0.50
  10   3  -6    0.45    0.47
   3 -10   6    0.35    1.15
  -3  10   6   -0.39    1.53
  -3  10   6    0.75    0.51
  -3  10  -6    0.36    0.57
 -10  -3   6    0.82    0.60
  -3  10  -7   26.27    2.38
  10   3  -7   27.52    2.28
   3 -10   7   25.84    2.25
 -10  -3   7   28.81    2.31
  -3  10   7   23.07    2.23
   3 -10   8    1.03    0.43
  -3  10  -8    1.49    0.55
 -10  -3   8    0.17    0.49
  10   3   9    2.53    0.57
 -10  -3   9    3.33    0.51
  -4  10   0  167.05   12.64
  -4  10   0  175.90   12.92
  10   4   0  158.79   13.03
  -4  10   1   79.99    6.94
  -4  10  -1   80.16    6.47
  10   4   1   78.13    6.89
  10   4  -1   82.22    7.01
  -4  10  -1   84.95    6.51
  -4  10  -2  211.48   15.60
  -4  10  -2  207.97   15.11
  -4  10   2  199.09   15.81
  -4  10   2  225.18   16.44
  10   4  -2  201.73   16.22
  10   4   2  226.10   16.26
  10   4   3   13.02    2.13
  -4  10  -3   13.30    1.21
  -4  10  -3   11.08    1.49
  10   4   4    0.84    1.01
  -4  10  -4    1.21    0.44
  10   4  -4    1.57    0.35
  -4  10   4    0.32    1.25
 -10  -4   5    1.04    0.50
   4 -10   5    1.94    1.29
  10   4  -5    1.08    0.40
  -4  10   5    0.37    1.06
  -4  10  -5    1.71    0.56
  -4  10   5    0.64    0.43
  -4  10   5    1.41    0.43
  10   4   5    1.06    0.57
  10   4  -6   25.15    2.12
  -4  10   6   21.56    3.79
 -10  -4   6   25.09    2.20
  -4  10   6   24.25    2.19
  -4  10   6   24.67    2.19
   4 -10   6   21.81    3.43
  -4  10   6   23.39    2.05
 -10  -4   6   24.62    2.20
  -4  10  -6   25.27    2.23
  -4  10   7    3.26    0.64
   4 -10   7    3.39    0.64
 -10  -4   7    3.09    0.61
  10   4  -7    3.59    0.65
  -4  10  -7    2.70    0.72
   4 -10   8    8.80    0.97
  -4  10  -8    9.56    1.12
 -10  -4   8   10.87    1.11
  10   4   9    6.21    0.80
 -10  -4   9    6.76    0.72
  10   5   0    1.47    0.97
  -5  10   0    0.72    0.61
  -5  10   0    1.76    0.93
  -5  10  -1  274.30   21.24
  -5  10  -1  269.99   21.26
  10   5   1  342.01   21.96
  10   5  -1  308.85   21.93
  10   5   2  200.11   15.66
  -5  10  -2  202.30   15.08
  -5  10  -2  206.97   14.60
  10   5  -2  171.21   15.59
  -5  10   2  210.24   15.37
  -5  10   3    1.64    0.84
  -5  10  -3    1.38    0.56
  -5  10  -3    1.10    0.44
  10   5   3    1.67    1.11
  10   5  -4    5.24    0.62
 -10  -5   4    4.49    0.68
  -5  10   4    5.91    0.76
  -5  10  -4    4.17    0.71
  10   5   4    4.52    1.43
  -5  10   4    4.09    1.74
  10   5   4    5.42    0.84
  -5  10  -5   11.19    1.16
  -5  10   5   11.84    1.20
  10   5   5    7.03    1.18
  -5  10   5    6.40    2.10
 -10  -5   5   10.15    1.11
  -5  10   5    9.49    1.02
  10   5  -5    9.25    1.02
  10   5  -6    0.11    0.43
 -10  -5   6    0.61    0.54
  -5  10  -6    0.15    0.55
 -10  -5   6    0.21    0.42
  -5  10   6    0.40    1.29
   5 -10   6    0.71    1.38
  -5  10   6    0.73    0.39
  -5  10   6    0.69    0.51
 -10  -5   7    0.06    0.38
 -10  -5   7    1.26    0.61
  -5  10  -7    1.11    0.58
  -5  10   7    1.04    0.39
  -5  10   7    0.32    0.42
  10   5  -7    0.23    0.40
   5 -10   7    1.91    0.51
  -5  10  -8    3.28    0.67
   5 -10   8    2.99    0.49
 -10  -5   9    0.66    0.32
  10   5   9    0.30    0.36
  -6  10   0  882.86   63.22
  10   6   0  875.88   63.64
  10   6   1   25.37    2.98
  -6  10  -1   26.11    2.55
  -6  10  -1   28.36    2.64
  10   6  -1   22.14    2.88
  10   6   2  194.69   13.73
  -6  10  -2  164.61   12.97
  -6  10  -2  168.58   12.48
  -6  10   2  203.18   13.40
  10   6  -2  154.88   13.52
  -6  10  -3    7.06    1.23
  -6  10  -3   11.87    1.05
  10   6   3    8.15    1.82
  -6  10   3    9.97    1.61
  10   6  -4    0.64    0.33
  -6  10   4    0.36    1.19
  -6  10   4    0.87    0.42
  10   6   4    1.08    0.50
  -6  10  -4    0.69    0.40
  10   6   4    1.14    1.10
  10   6   4    0.84    0.52
  -6  10   4    0.14    0.32
 -10  -6   4    1.87    0.46
  -6  10  -5   44.82    3.52
 -10  -6   5   44.35    3.50
  -6  10   5   33.05    4.85
  10   6  -5   42.71    3.40
  10   6   5   42.91    3.65
  -6  10   5   42.09    3.42
  -6  10   5   46.52    3.55
  -6  10   6    4.08    1.90
  -6  10   6    3.74    0.64
  -6  10   6    4.30    0.75
  10   6  -6    2.62    0.60
  -6  10  -6    3.80    0.80
 -10  -6   6    3.58    0.76
  -6  10  -7    1.86    0.63
 -10  -6   7    1.50    0.64
  -6  10   7    1.80    0.54
  -6  10   7    0.80    0.42
  10   6  -7    1.63    0.51
 -10  -6   7    2.20    0.51
   6 -10   7    1.29    0.43
  -6  10  -8    1.02    0.50
  -6  10   8    1.23    0.41
 -10  -6   9    6.62    0.71
  10   6   9    7.17    0.77
  10   7   0    0.57    0.94
  -7  10   0    1.40    0.74
  10   7  -1   45.45    4.52
  10   7   1   47.82    4.53
  -7  10  -1   47.12    4.20
  -7  10  -2  191.79   14.81
  10   7  -2  206.66   15.59
  -7  10  -2  188.20   14.30
  -7  10   2  202.15   15.09
  10   7   3   30.09    3.32
  -7  10  -3   23.70    2.12
  -7  10  -3   28.24    2.66
  -7  10   3   30.72    2.99
  -7  10   4    1.29    0.49
  -7  10   4    0.37    1.28
  10   7   4    1.15    1.10
  10   7   4    0.49    0.45
  -7  10   4    0.50    0.37
  -7  10  -4   -0.11    0.40
  10   7   4    0.53    0.49
  10   7  -4    1.37    0.36
 -10  -7   4    0.73    0.39
 -10  -7   5    4.07    0.72
  -7  10   5    3.66    0.72
  10   7  -5    4.85    0.69
   7 -10   5    4.05    1.59
  -7  10   5    3.66    1.73
  10   7   5    5.06    0.94
  -7  10   5    3.36    0.65
  -7  10  -5    4.45    0.75
  -7  10  -6  110.64    8.24
  10   7  -6  116.66    8.18
 -10  -7   6  109.96    8.21
  -7  10   6  101.34    8.12
  -7  10   6  110.75    8.24
  -7  10   7    1.47    0.46
  -7  10  -7    1.96    0.58
 -10  -7   7    1.77    0.47
 -10  -7   7    1.90    0.61
  -7  10   7    1.23    0.53
   7 -10   7    1.91    0.49
  -7  10   8    4.56    0.65
 -10  -7   9    0.25    0.27
  10   7   9    0.65    0.31
  10   8   0   43.52    4.25
  10   8  -1   94.26    7.74
  10   8   1   86.57    7.62
  10   8   2    1.90    1.08
  10   8  -2    2.03    1.16
  -8  10   2    3.94    1.07
  -8  10   3    8.87    1.56
  -8  10  -3    7.46    1.28
  10   8   3    8.40    1.76
  10   8  -3    6.79    1.76
  10   8  -3    8.61    0.90
  -8  10  -3   10.00    0.98
  10   8   4    2.55    1.32
  -8  10  -4    1.91    0.53
  -8  10   4    2.28    0.91
  10   8  -4    1.51    0.43
  10   8   4    3.11    0.69
 -10  -8   4    2.00    0.48
  10   8   4    1.90    0.63
   8 -10   4    1.54    1.39
  -8  10   4    1.65    0.46
  -8  10   5   40.86    3.15
  10   8  -5   36.96    2.99
  -8  10   5   39.98    3.06
 -10  -8   5   34.91    3.03
  -8  10  -5   34.85    3.03
  -8  10   5   32.69    4.74
   8 -10   5   36.69    4.58
  10   8  -6   47.69    3.81
 -10  -8   6   49.65    3.88
  -8  10  -6   46.77    3.87
  -8  10   6   48.21    3.91
  -8  10   6   49.13    3.82
  -8  10   7    5.56    0.84
  -8  10  -7    5.97    0.85
  -8  10   7    5.13    0.73
 -10  -8   7    5.83    0.86
 -10  -8   8    3.33    0.61
  10   8   8    3.36    0.66
  -8  10   8    2.51    0.51
  10   9   0    0.75    0.83
  10   9  -1  154.69   12.02
  10   9   1  146.83   11.91
  10   9  -2    6.99    1.59
  10   9   2    6.07    1.52
  -9  10   2    6.14    1.33
  -9  10  -3   35.34    2.83
  -9  10   3   37.29    2.90
  10   9   3   34.79    3.02
  10   9   3   34.41    3.90
  10   9  -3   36.73    2.82
  -9  10   3   34.97    2.93
  10   9  -3   30.20    3.90
  -9  10   3   37.42    3.71
   9 -10   4   36.82    4.08
  10   9   4   34.26    2.65
  10   9  -4   21.45    3.43
  -9  10  -4   30.31    2.44
  10   9  -4   27.87    2.40
  10   9   4   27.12    2.56
  -9  10   4   31.62    3.33
 -10  -9   4   28.93    2.43
  -9  10   4   29.20    2.46
  -9  10   5   80.57    6.16
   9 -10   5   96.27    8.17
  -9  10   5   83.78    6.08
 -10  -9   5   86.91    6.09
  -9  10  -5   76.64    6.04
  10   9  -5   73.07    6.00
  -9  10   5   66.79    7.95
 -10  -9   6   32.68    2.65
  -9  10   6   30.78    2.60
  -9  10   6   35.62    2.75
  -9  10  -6   29.24    2.61
  10   9  -6   27.85    2.56
  -9  10   7    0.05    0.37
  -9  10   7    0.06    0.42
 -10  -9   7    0.06    0.47
  10   9   8    0.15    0.39
  -9  10   8    0.43    0.34
 -10  -9   8    0.35    0.42
  10  10   0   68.91    6.06
  10  10   1    3.83    1.09
  10  10  -1    3.87    1.18
  10  10  -2    0.22    0.84
  10  10   2    0.40    0.86
 -10  10   2    0.18    0.69
  10  10   3   44.72    6.02
  10  10   3   30.09    3.89
 -10  10   3   36.63    3.06
 -10  10   3   36.77    3.14
  10  10   3   50.89    3.40
  10  10  -3   40.17    3.05
 -10  10   3   41.32    3.14
  10 -10   3   46.68    4.74
 -10 -10   3   35.49    3.02
  10 -10   3   39.90    3.33
  10  10  -3   30.00    4.03
 -10  10   3   39.36    3.94
  10  10  -4   35.32    4.89
 -10 -10   4   58.32    3.97
 -10  10   4   58.35    4.09
 -10  10   4   49.12    4.79
  10  10   4   43.19    4.03
  10  10  -4   53.71    3.92
 -10  10   4   51.08    3.97
  10 -10   4   51.14    5.52
 -10  10   5   23.49    2.15
  10 -10   5   31.85    3.87
 -10  10   5   23.80    2.07
  10  10   5   21.39    2.15
  10  10  -5   23.02    2.03
 -10  10   5   14.81    3.41
 -10 -10   5   23.41    2.06
 -10  10   6   34.29    2.71
  10  10  -6   29.33    2.64
 -10 -10   6   31.64    2.69
 -10  10   6   33.49    2.79
 -10  10   7    4.17    0.72
 -10 -10   7    4.28    0.74
 -10  10   8    1.81    0.44
 -10 -10   8    1.55    0.44
 -11  10   2    5.80    0.87
 -11  10  -2    8.24    0.94
  11 -10   2    8.41    1.08
  10  11   2    6.93    1.07
 -11  10   2    9.79    1.58
 -11  10   2    7.63    0.91
 -11  10   3   57.20    4.06
 -11  10   3   55.48    4.13
 -11  10  -3   49.41    4.02
 -10 -11   3   46.71    3.95
  11 -10   3   54.80    4.31
  10  11   3   48.59    4.20
 -11  10   3   50.21    4.90
 -11  10   4   15.08    2.29
  11 -10   4   17.94    2.94
  10  11   4   15.24    1.83
  10  11  -4   20.02    1.68
 -11  10   4   18.21    1.78
 -10 -11   4   17.78    1.64
 -11  10   4   18.61    1.72
  10  11   5   31.55    2.58
 -11  10   5   28.43    2.45
 -10 -11   5   28.25    2.41
  10  11  -5   27.19    2.37
 -11  10   6   33.20    2.72
 -10 -11   6   33.84    2.66
  10  11  -6   28.54    2.57
 -11  10   6   30.10    2.61
 -10 -11   7    9.45    1.06
 -11  10   7    9.73    1.10
 -11  10   8    1.24    0.37
 -10 -11   8    1.61    0.42
  11  -9   0   37.00    3.95
  11  -9  -1    2.64    1.12
  11  -9   1    1.52    0.99
  11  -9  -2   19.97    2.79
 -11   9   2   18.08    2.23
  11  -9   2   17.33    2.55
  11  -9   2   18.86    2.54
  11  -9  -3    7.51    1.92
  11  -9   3    5.65    1.05
 -11   9   3    5.95    1.34
 -11   9   3    7.93    0.97
   9  11   3    6.71    1.05
   9  11  -3    8.98    0.90
  11  -9   3    7.74    1.77
  -9 -11   3    7.91    0.87
  11  -9   3    7.76    1.67
 -11   9   3    8.06    0.86
 -11   9   4    2.99    0.98
 -11   9   4    2.84    0.66
  11  -9   4    1.55    1.25
   9  11  -4    2.70    0.59
   9  11   4    3.33    0.76
 -11   9   4    3.22    0.66
  11  -9  -4    1.69    1.28
  -9 -11   4    2.47    0.57
 -11   9   5   15.94    1.56
  -9 -11   5   14.42    1.50
   9  11   5   17.29    1.69
  11  -9   5   16.36    2.89
   9  11  -5   13.77    1.49
 -11   9   6   17.16    1.61
  -9 -11   6   14.56    1.50
   9  11  -6   14.45    1.51
 -11   9   6   15.45    1.53
 -11   9   7    8.83    1.09
 -11   9   7    9.35    1.05
  -9 -11   7   11.70    1.13
   9  11  -7    9.08    1.07
 -11   9   8    1.15    0.37
  11  -9   8    1.38    0.43
   9  11   8    0.18    2.28
  -9 -11   8    0.78    0.37
  11  -8   0    0.22    0.88
  11  -8   1  280.62   21.55
  11  -8  -1  256.89   21.52
  11  -8   1  306.00   21.17
  11  -8   2   65.58    5.91
  11  -8  -2   62.53    6.09
  11  -8   2   66.30    6.09
 -11   8   3    5.71    0.84
  11  -8   3    6.33    1.07
  11  -8  -3    7.43    1.74
  11  -8   3    5.34    1.56
  11  -8   3    5.90    1.62
 -11   8   3    7.07    0.90
   8  11   3    7.32    1.03
   8  11  -3    7.33    0.85
 -11   8   3    7.68    1.43
  11  -8  -4    7.14    1.98
 -11   8   4    9.72    1.16
  11  -8   4   13.49    2.33
  -8 -11   4    9.03    1.05
  11  -8   4    9.06    1.21
  11  -8   4    8.26    2.09
   8  11  -4   11.09    1.11
 -11   8   4    9.81    1.61
   8  11   4   10.43    1.24
  -8 -11   5   92.59    6.64
 -11   8   5   89.29    6.65
 -11   8   5   78.65    6.67
  11  -8   5   85.42    8.34
   8  11  -5   91.29    6.65
  11  -8   5   88.31    6.79
   8  11   5   84.82    6.69
 -11   8   6    0.44    0.46
   8  11  -6    0.07    0.50
 -11   8   6    0.99    0.57
  -8 -11   6    0.20    0.52
 -11   8   7    0.46    0.48
 -11   8   7    0.16    0.41
  -8 -11   7    0.30    0.47
   8  11  -7   -0.12    0.46
  -8 -11   8    0.94    0.43
 -11   8   8    0.21    0.35
   8  11   8   -0.21    2.58
  11  -8   8    0.59    0.44
  -8 -11   9    0.27    0.24
  11  -7   0   57.50    5.42
  11  -7  -1   11.57    2.03
  11  -7   1    9.41    1.85
  11  -7   1   12.02    1.61
  11  -7   2   10.88    1.93
  11  -7   2    9.40    1.67
  11  -7  -2    9.19    1.91
 -11   7   3    1.20    0.44
  11  -7  -3    0.57    1.16
  11  -7   3    2.07    1.15
 -11   7   3    1.15    0.44
   7  11  -3    2.59    0.50
 -11   7   3    1.26    0.65
  11  -7   3    1.62    1.01
 -11   7   4   20.11    1.89
  11  -7   4   24.43    3.15
   7  11   4   20.26    1.94
  11  -7   4   16.89    2.87
 -11   7   4   20.46    2.40
   7  11  -4   23.16    1.87
  11  -7   4   19.07    1.96
  -7 -11   4   18.64    1.76
  11  -7   5    4.15    1.70
 -11   7   5    5.70    0.87
  11  -7   5    4.44    0.89
   7  11   5    4.70    0.84
   7  11  -5    6.49    0.87
  -7 -11   5    4.00    0.75
 -11   7   5    4.50    0.81
 -11   7   6   36.96    2.95
   7  11  -6   34.59    2.89
 -11   7   6   31.86    2.82
  -7 -11   6   33.36    2.85
   7  11  -7    9.06    1.09
 -11   7   7   10.33    1.14
 -11   7   7    7.75    0.97
  -7 -11   7    7.44    1.02
 -11   7   8    6.75    0.79
 -11   7   8    6.79    0.79
   7  11   8    3.70    3.03
  -7 -11   9    1.67    0.33
  11  -6   0    0.65    1.01
  11  -6  -1  151.90   12.39
  11  -6   1  147.56   11.68
  11  -6   1  171.88   12.56
  11  -6   2   30.80    3.55
   6  11  -2   32.12    2.53
  11  -6   2   26.94    3.12
  11  -6  -2   36.19    3.80
  11  -6   3    7.63    1.75
  11  -6  -3    9.00    1.86
   6  11  -3    7.36    0.86
  11  -6   3    8.57    1.73
 -11   6   4    0.67    0.47
   6  11  -4    0.29    0.41
   6  11   4    0.37    0.47
   6  11   4    0.94    0.41
 -11   6   4    1.22    0.62
  11  -6   4    1.05    0.58
  11  -6   4    1.51    1.09
   6  11   4    1.30    3.06
  11  -6   4    1.41    1.09
   6  11  -5    2.92    0.68
  -6 -11   5    2.56    0.60
  11  -6   5    4.44    0.87
 -11   6   5    3.14    0.71
   6  11   5    3.54    0.71
 -11   6   5    3.07    0.68
  11  -6   5    3.41    1.59
 -11   6   6  170.25   11.85
  -6 -11   6  167.61   11.87
 -11   6   6  159.69   11.91
   6  11  -6  162.44   11.87
 -11   6   7   11.49    1.24
   6  11  -7    9.02    1.20
  -6 -11   7   10.71    1.20
 -11   6   7   10.24    1.16
 -11   6   8    2.77    0.55
 -11   6   8    2.96    0.53
  11  -6   9    5.52    0.67
  -6 -11   9    7.64    0.70
  11  -5   0 1001.01   72.36
  11  -5  -1   27.18    3.07
  11  -5   1   22.08    2.34
  11  -5   1   22.81    2.88
   5  11  -2   70.46    5.22
  11  -5  -2   62.81    6.33
  11  -5   2   68.42    5.90
  11  -5   2   72.09    6.44
  11  -5   3   22.88    3.14
   5  11   3   28.16    3.43
   5  11  -3   25.40    2.12
  11  -5   3   24.06    2.96
   5  11  -4    6.25    0.81
  11  -5   4    5.20    1.60
  11  -5   4    4.45    0.85
  11  -5   4    3.94    1.44
   5  11   4    3.80    0.75
 -11   5   4    5.27    0.75
 -11   5   5   23.36    2.09
   5  11   5   19.46    2.03
  -5 -11   5   22.26    2.01
  11  -5   5   25.10    2.26
  11  -5   5   21.15    3.43
   5  11  -5   24.33    2.08
 -11   5   6    1.11    0.57
 -11   5   6    1.57    0.61
  -5 -11   6    0.41    0.54
   5  11  -6    1.23    0.59
   5  11   7    9.58    4.27
 -11   5   7   11.17    1.29
   5  11  -7   11.51    1.34
 -11   5   7   16.01    1.43
 -11   5   8   21.64    1.79
   5  11  -8   19.86    1.84
 -11   5   8   18.47    1.74
  -5 -11   8   21.84    1.82
  -5 -11   9    6.59    0.67
  11  -5   9    6.05    0.73
  11  -4   0    1.05    1.02
  11  -4  -1    1.11    1.15
  11  -4   1    3.99    1.26
  11  -4   1    1.94    0.68
  11  -4  -2    7.30    1.70
  11  -4   2    9.31    1.81
   4  11  -2    8.32    0.88
  11  -4   2    6.37    1.32
  11  -4   3  209.40   15.29
   4  11   3  184.56   15.09
   4  11  -3  187.32   13.74
  11  -4   3  186.91   14.74
   4  11   4   20.35    2.93
  11  -4   4   18.80    2.82
   4  11   4   15.54    1.65
  11  -4   4   14.64    2.61
   4  11  -4   18.21    1.63
  11  -4   4   14.84    1.72
 -11   4   4   19.42    1.62
   4  11  -5    1.81    0.60
  11  -4   5    1.03    0.63
   4  11   5    2.99    1.47
  11  -4   5    2.02    1.38
 -11   4   5    0.58    0.48
 -11   4   6   36.86    3.13
 -11   4   6   38.09    3.07
   4  11  -6   35.42    3.10
 -11   4   7    4.81    0.77
   4  11  -7    4.22    0.83
 -11   4   7    4.02    0.78
 -11   4   8    4.95    0.68
 -11   4   8    5.04    0.71
  -4 -11   8    4.52    0.74
   4  11  -8    5.02    0.77
 -11   4   9    3.21    0.45
  11  -4   9    3.13    0.55
  -4 -11   9    3.95    0.49
  11  -3   0  102.27    8.57
  11  -3  -1   17.03    2.28
  11  -3   1   13.72    2.15
  11  -3   1   11.90    1.62
  11  -3   2  229.35   17.48
  11  -3  -2  204.77   17.43
   3  11  -2  229.92   16.25
  11  -3   2  219.47   16.92
  11  -3   3   23.68    2.96
   3  11   3   18.18    2.78
  11  -3   3   15.69    2.31
   3  11  -3   19.59    1.70
  11  -3   4    8.77    2.00
 -11   3   4   10.46    1.09
   3  11  -4   10.02    1.12
   3  11   4   11.42    2.25
  11  -3   4   10.65    1.26
  11  -3   4    8.72    1.97
  11  -3   5   14.12    2.62
 -11   3   5   13.80    1.52
  11  -3   5   15.47    1.68
  11  -3   5   14.39    2.76
   3  11  -5   15.75    1.55
   3  11   5   14.39    2.65
   3  11   5   14.80    1.49
 -11   3   6   81.56    5.75
  11  -3   6   83.59    7.82
  -3 -11   6   62.47    6.86
   3  11  -6   73.21    5.68
 -11   3   6   67.72    5.59
   3  11  -7    8.68    1.21
 -11   3   7   10.48    1.20
  -3 -11   7   10.45    1.22
 -11   3   7   12.10    1.27
 -11   3   8    3.55    0.66
   3  11   8    2.37    3.48
   3  11  -8    2.85    0.63
  -3 -11   8    3.60    0.65
 -11   3   8    3.25    0.56
  -3 -11   9    2.77    0.45
  11  -3   9    2.57    0.55
 -11   3   9    3.61    0.46
  11  -2   0    0.41    0.91
   2  11   0    0.17    0.76
  11  -2   1    6.63    1.57
  11  -2  -1    6.61    1.68
   2  11   1   10.14    1.84
  11  -2   1   11.93    1.41
  11  -2   2  161.07   12.00
  11  -2  -2  139.34   11.92
  11  -2   2  139.45   11.36
   2  11  -2  150.88   10.71
   2  11   2  134.28   11.82
  11  -2   3   34.03    3.99
  11  -2   3   36.86    3.77
   2  11   3   36.67    4.11
   2  11  -3   36.47    2.91
 -11   2   4   45.91    3.44
  11  -2   4   37.58    4.64
  11  -2   4   41.87    3.60
   2  11   4   46.31    4.95
   2  11  -4   42.90    3.47
  11  -2   4   42.14    4.62
 -11   2   5   38.90    3.16
   2  11  -5   42.54    3.17
   2  11   5   32.66    3.05
   2  11   5   34.72    4.55
  11  -2   5   39.72    3.33
  11  -2   5   38.46    4.69
 -11   2   5   38.83    3.09
  11  -2   5   32.24    4.37
  -2 -11   6  134.93   12.53
   2  11  -6  152.69   11.20
 -11   2   6  157.35   11.25
   2  11   6  127.79   12.67
  -2 -11   6  153.13   11.17
  -2 -11   7   23.87    2.18
 -11   2   7   23.92    2.21
   2  11  -7   23.88    2.21
 -11   2   7   25.72    2.19
 -11   2   8    4.43    0.67
 -11   2   8    5.29    0.76
  -2 -11   8    6.43    0.80
   2  11  -8    5.44    0.83
 -11   2   9   -0.38    0.29
  -2 -11   9   -0.11    0.27
  11  -2   9   -0.23    0.40
  11  -1   0  686.99   47.82
   1  11   0  630.69   47.39
  11  -1   1   44.77    4.25
  11  -1  -1   38.39    4.23
   1  11   1   44.32    4.30
  11  -1  -2    4.13    1.36
  11  -1   2    1.75    0.91
  11  -1   2    3.99    1.43
   1  11   2    1.85    1.04
  11  -1   3   19.98    2.73
   1  11   3   16.39    2.56
  11  -1   3   14.06    2.17
   1  11   4   19.36    2.91
  11  -1   4   14.92    2.62
  11  -1   4   14.11    1.67
  11  -1   4   20.46    2.82
 -11   1   4   18.01    1.56
   1  11   5   14.78    1.55
 -11   1   5   17.11    1.58
  11  -1   5   16.86    2.92
  11  -1   5   17.90    1.82
 -11   1   5   15.70    1.60
   1  11   5   13.80    2.75
   1  11   6   13.97    1.54
 -11   1   6   16.38    1.68
   1  11   6   12.79    2.75
  -1 -11   6   15.31    2.79
  -1 -11   6   18.61    1.65
  -1 -11   7   34.21    2.89
 -11   1   7   36.76    2.90
 -11   1   7   31.87    2.88
  -1 -11   8    7.19    0.88
 -11   1   8    5.85    0.79
  11  -1   9    2.43    0.53
  -1 -11   9    1.57    0.35
 -11   1   9    1.70    0.38
  11   0   0    0.80    1.02
   0  11   0    0.65    0.65
  11   0   1  114.60    9.37
   0  11   1  112.38    9.37
  11   0  -1  116.08    9.54
  11   0  -2    0.73    1.08
   0  11   2    2.57    1.18
  11   0   2    1.31    1.04
   0  11  -2    1.16    0.39
  11   0   3    2.03    1.34
   0  11  -3    1.37    0.47
   0  11   3    0.82    1.15
 -11   0   4    8.47    0.95
   0  11   4    7.96    1.98
  11   0   4    6.80    1.81
  11   0   4    8.33    1.13
   0  11  -4    8.99    1.03
 -11   0   5   47.43    3.90
   0  11   5   50.19    3.88
   0  11   5   47.41    5.49
  11   0   5   50.47    4.08
  11   0   5   39.78    5.19
 -11   0   5   49.90    3.86
   0  11  -5   46.65    3.87
   0  11   6   47.20    4.18
   0 -11   6   43.37    5.45
   0  11   6   41.33    5.57
 -11   0   6   59.76    4.36
   0  11  -6   54.68    4.29
 -11   0   6   59.98    4.29
   0  11  -7   24.58    2.29
 -11   0   7   25.55    2.25
   0 -11   7   24.99    2.22
   0  11  -8   18.76    1.81
   0 -11   8   21.88    1.76
 -11   0   8   16.36    1.64
 -11   0   8   23.31    1.81
 -11   0   9    0.09    0.30
  11   0   9    0.33    0.41
   0 -11   9    0.28    0.28
  -1  11   0   87.88    7.26
  -1  11  -1   90.80    6.95
  -1  11   1   80.26    7.34
  -1  11   2   17.75    2.51
  -1  11  -2   17.14    1.52
  -1  11  -3  547.68   39.14
  -1  11   4    1.32    1.27
  -1  11  -4    1.23    0.51
 -11  -1   4    1.03    0.43
 -11  -1   5    7.58    0.99
  -1  11   5    6.59    0.89
  -1  11  -5    6.02    0.91
  -1  11   5    5.21    1.89
 -11  -1   5    6.69    0.91
 -11  -1   6    5.82    0.96
  -1  11  -6    4.94    0.93
  -1  11   6    4.92    2.13
  -1  11   6    4.50    0.80
 -11  -1   6    5.84    0.91
   1 -11   6    4.69    1.72
 -11  -1   7    1.43    0.54
  -1  11  -7    0.52    0.59
   1 -11   7    1.73    0.58
   1 -11   8    4.87    0.68
  -1  11  -8    4.38    0.76
 -11  -1   8    3.62    0.57
 -11  -1   8    4.61    0.71
 -11  -1   9    1.44    0.37
  -1  11   9    1.79    2.51
   1 -11   9    0.90    0.26
  11   2   0   -0.20    0.97
  -2  11   0   -0.17    0.71
  -2  11   0    0.13    0.55
  11   2   1   92.75    8.44
  11   2  -1  104.89    8.68
  -2  11  -1  101.97    8.03
  -2  11   1  104.87    8.51
  -2  11   1  103.34    8.23
  -2  11  -1  106.73    8.13
  11   2  -2   34.22    3.80
  -2  11  -2   30.61    3.17
  11   2   2   37.29    3.82
  -2  11   2   31.89    3.68
  -2  11  -2   35.98    2.76
  -2  11  -3    3.70    0.60
  11   2   3    1.51    1.08
  -2  11   4   53.46    5.63
  11   2   4   55.03    5.43
  -2  11   4   52.06    4.01
  -2  11  -4   56.65    4.06
  11   2   4   49.49    4.12
 -11  -2   4   46.67    3.95
  -2  11  -5   16.01    1.59
  -2  11   5   15.34    1.57
 -11  -2   5   18.29    1.61
  11   2   5   15.51    2.78
  11   2   5   15.72    1.76
  -2  11   5   13.02    2.78
  -2  11   6    1.37    0.53
 -11  -2   6    1.71    0.68
  -2  11  -6    2.23    0.74
   2 -11   6    2.39    1.40
 -11  -2   6    0.92    0.60
  -2  11   6    0.39    1.34
  -2  11   7    5.23    0.81
 -11  -2   7    5.29    0.82
   2 -11   7    6.01    0.88
  -2  11  -7    6.90    0.99
 -11  -2   8    3.96    0.69
  -2  11  -8    3.87    0.75
   2 -11   8    3.98    0.62
   2 -11   9    1.37    0.27
 -11  -2   9    1.75    0.39
  11   2   9    1.28    0.44
  -3  11   0  107.56    8.47
  11   3   0  116.38    9.01
  -3  11   0  100.37    8.58
  11   3   1  453.40   33.67
  -3  11   1  446.60   33.30
  -3  11  -1  476.13   33.17
  -3  11   1  451.70   33.62
  11   3  -1  481.12   33.90
  -3  11  -1  436.67   33.17
  -3  11  -2    8.27    1.25
  -3  11   2    7.83    1.41
  11   3   2    8.37    1.75
  -3  11  -2    5.90    0.77
  -3  11   2    4.55    1.43
  11   3  -2    7.56    1.61
  -3  11  -3    2.68    0.56
  11   3   3    5.82    1.58
  -3  11   4   11.15    1.32
  11   3   4   17.00    2.63
  -3  11   4   14.13    2.63
  11   3   4   14.37    1.54
  -3  11  -4   16.70    1.44
 -11  -3   4   14.90    1.37
  11   3   5   22.33    3.43
  -3  11   5   26.85    2.19
  -3  11   5   26.08    3.87
  11   3   5   22.97    2.29
  -3  11  -5   22.83    2.18
 -11  -3   5   24.81    2.15
  -3  11   6    9.34    1.18
  -3  11  -6   11.54    1.32
   3 -11   6   11.48    2.39
 -11  -3   6   11.55    1.30
 -11  -3   6   11.00    1.26
  -3  11   6    7.47    2.17
  -3  11  -7   29.18    2.64
   3 -11   7   32.03    2.56
 -11  -3   7   30.56    2.59
  -3  11   7   28.38    2.54
 -11  -3   7   30.59    2.57
   3 -11   8    1.80    0.46
  -3  11  -8    1.75    0.56
  11   3   9    7.33    0.90
 -11  -3   9    9.11    0.84
  -4  11   0    0.49    0.85
  11   4   0   -0.21    0.95
  -4  11   0    0.68    0.61
  11   4   1  257.99   18.04
  11   4  -1  232.56   18.00
  -4  11  -1  235.44   17.37
  -4  11   1  195.11   17.68
  -4  11  -1  248.76   17.47
  11   4   2   97.35    8.26
  11   4  -2   89.37    8.28
  -4  11  -2   92.82    7.11
  -4  11   2  106.05    8.47
  -4  11   2  112.64    8.04
  -4  11  -2   96.21    7.66
  -4  11  -3  144.58   10.64
  11   4   3  150.58   12.00
  11   4   4   13.63    1.71
  -4  11  -4   20.50    1.69
  11   4   4   19.20    2.89
  -4  11   4   15.25    2.81
  -4  11   4   18.90    1.67
 -11  -4   4   18.49    1.63
  -4  11   5   11.53    1.17
 -11  -4   5   11.33    1.17
  -4  11  -5    9.19    1.14
  11   4   5    9.66    1.30
  -4  11   5    9.77    2.48
  -4  11   5    7.71    0.96
 -11  -4   6   18.19    1.77
  -4  11  -6   16.48    1.76
 -11  -4   6   19.75    1.78
  -4  11   6   19.32    1.76
   4 -11   7   20.80    1.82
 -11  -4   7   19.60    1.82
  -4  11   7   19.69    1.84
  -4  11  -7   19.64    1.93
 -11  -4   7   19.94    1.87
  -4  11  -8    4.09    0.71
   4 -11   8    3.18    0.54
  11   4   9    7.94    0.87
 -11  -4   9    8.01    0.80
  -5  11   0    5.00    1.26
  11   5   0    3.97    1.37
  -5  11   0    4.51    1.04
  -5  11  -1  446.90   32.75
  11   5  -1  486.02   33.48
  -5  11  -1  433.48   32.68
  -5  11   1  449.27   33.29
  11   5   1  453.21   33.32
  -5  11   2    2.30    1.17
  11   5  -2    3.23    1.28
  11   5   2    2.73    1.09
  -5  11   2    2.19    0.90
  -5  11  -2    2.98    0.85
  -5  11  -2    2.90    0.52
  -5  11   3    7.34    1.52
  11   5   3    8.58    1.91
  -5  11  -3   11.44    1.08
  -5  11   4    2.57    0.52
  -5  11   4    2.80    0.61
  -5  11  -4    2.84    0.60
  11   5   4    3.29    1.34
  -5  11   4    4.20    1.67
  11   5   4    3.58    0.75
 -11  -5   4    4.92    0.67
  -5  11   5    9.63    1.17
  -5  11   5    9.35    2.34
  -5  11   5    8.85    1.05
  -5  11  -5   11.38    1.23
 -11  -5   5   12.57    1.21
  11   5   5    9.11    1.30
  -5  11   6   24.18    2.25
 -11  -5   6   28.48    2.43
  -5  11   6   29.23    2.43
 -11  -5   6   31.26    2.46
  -5  11  -6   26.22    2.42
  -5  11  -7   -0.44    0.54
  -5  11   7    0.13    0.43
 -11  -5   7    0.38    0.57
 -11  -5   7    0.76    0.46
   5 -11   7   -0.22    0.43
  -5  11  -8    0.40    0.46
   5 -11   8    0.58    0.34
  11   5   9    0.33    0.33
 -11  -5   9    0.06    0.26
  11   6   0    1.70    1.15
  -6  11   0    1.65    0.73
  -6  11   0    0.86    0.67
  11   6  -1  343.65   23.25
  11   6   1  349.27   23.22
  -6  11  -1  309.75   22.48
  -6  11  -2  111.26   11.27
  11   6  -2  156.25   12.25
  -6  11  -2  167.11   10.92
  11   6   2  129.48   11.91
  -6  11   2  165.71   11.84
  11   6   3    2.88    1.28
  11   6  -3    3.16    1.53
  -6  11   3    3.20    1.46
  -6  11   3    2.61    0.97
  -6  11  -3    2.72    0.77
  -6  11  -3    2.13    0.53
  11   6   4    5.76    1.77
 -11  -6   4    7.02    0.88
  -6  11   4    7.36    0.91
  -6  11   4    4.80    1.78
  11   6   4    6.04    0.99
  -6  11   4    7.24    0.83
  -6  11  -4    6.61    0.87
  -6  11   5   80.74    6.57
  -6  11   5   74.80    8.37
  11   6   5   95.44    6.89
  -6  11  -5   94.03    6.73
  -6  11   5   93.31    6.74
 -11  -6   5   86.41    6.66
  -6  11   6    2.98    0.59
  -6  11   6    2.79    0.68
  -6  11  -6    4.02    0.82
 -11  -6   6    3.66    0.72
 -11  -6   7   16.54    1.47
  -6  11  -7   13.36    1.53
   6 -11   7   13.73    1.41
 -11  -6   7   16.85    1.54
  -6  11   7   15.05    1.50
  -6  11   8    4.15    0.61
 -11  -6   8    4.67    0.69
  11   6   9    2.18    0.41
 -11  -6   9    2.60    0.40
  11   7   0   92.90    8.63
  -7  11   0  114.64    8.47
  -7  11  -1   93.81    7.47
  11   7  -1   93.63    7.98
  11   7   1  104.62    8.08
  -7  11  -1   84.11    7.38
  -7  11   2    4.11    1.07
  11   7  -2    3.28    1.45
  11   7   2    4.67    1.18
  -7  11  -2    4.36    1.00
  -7  11  -3   10.08    1.52
  11   7   3   14.45    1.37
  -7  11   3   12.87    1.24
  11   7   3   13.66    2.26
  11   7  -3    7.22    1.88
  -7  11  -3   11.04    1.14
  -7  11   3   11.15    1.80
  -7  11   3    7.69    2.17
  -7  11  -4    0.74    0.48
  -7  11   4    0.39    1.50
  11   7   4    0.61    0.98
  -7  11   4    1.24    0.42
  11   7   4    1.31    0.60
  11   7   4    0.89    0.54
 -11  -7   4    0.64    0.40
  -7  11   5    1.96    0.60
  -7  11  -5    1.77    0.64
   7 -11   5    1.74    1.35
  -7  11   5    1.23    1.53
  -7  11   5    2.01    0.54
 -11  -7   5    1.98    0.60
  11   7   5    1.35    0.65
 -11  -7   6    1.83    0.65
  -7  11   6    1.38    0.58
  -7  11  -6    1.63    0.66
  -7  11   6    1.82    0.50
  -7  11   7    0.19    0.42
 -11  -7   7    0.95    0.41
   7 -11   7    0.76    0.40
  -7  11  -7    0.20    0.50
 -11  -7   7    0.06    0.49
  -7  11   8    0.60    0.34
 -11  -7   8    1.09    0.45
  -7  11   9    0.29    1.92
  -8  11   0    0.78    0.69
  11   8   0    0.22    0.86
  -8  11  -1    1.63    0.73
  11   8  -1    4.08    1.22
  -8  11  -1    0.92    0.72
  11   8   1    2.89    1.12
  11   8   2  295.26   20.74
  11   8  -2  243.09   20.57
  -8  11  -2  282.57   20.11
  -8  11   2  255.38   20.19
  -8  11   3    8.20    0.99
  11   8  -3    5.78    1.72
  11   8   3    9.65    1.93
  -8  11  -3    7.70    0.90
  11   8   3    8.16    1.07
  -8  11   3    9.25    1.61
  -8  11  -3    8.87    1.37
  11   8  -4   14.03    2.87
  11   8   4   23.09    2.01
  11   8   4   22.88    3.18
  -8  11   4   20.74    3.49
  -8  11   4   19.84    1.82
  11   8   4   16.84    1.95
 -11  -8   4   20.16    1.81
  -8  11  -4   24.18    1.89
  -8  11   5   16.73    1.84
 -11  -8   5   21.15    1.86
  -8  11  -5   22.08    1.87
  11   8   5   20.22    2.03
  -8  11   5   20.52    1.80
   8 -11   5   19.13    3.23
  -8  11   6   10.14    1.20
  -8  11  -6   12.64    1.30
 -11  -8   6   11.70    1.28
  -8  11   6   12.28    1.31
 -11  -8   7   -0.35    0.36
  -8  11   7    0.25    0.40
 -11  -8   7    0.17    0.50
  -8  11  -7   -0.12    0.43
   8 -11   7    0.13    0.33
  -8  11   8    2.10    0.46
  11   8   8    2.65    0.61
 -11  -8   8    2.27    0.49
  11   9   0   63.58    6.10
  -9  11   0   71.74    5.87
  11   9  -1    4.26    1.30
  11   9   1    4.37    1.27
  -9  11   2    3.20    1.09
  11   9  -2    4.28    1.50
  11   9   2    3.96    1.44
  -9  11  -2    3.50    0.95
  -9  11   3   89.99    6.14
  11   9   3   92.73    7.49
   9 -11   3   81.04    6.21
  11   9   3   86.95    6.21
  -9  11  -3   90.81    6.02
  -9  11   3   67.24    5.96
  -9  11   3   85.44    7.06
  11   9  -3   74.29    7.38
 -11  -9   3   76.72    5.95
  -9  11  -3   81.83    6.68
  11   9  -4   16.70    2.98
  11   9   4   22.39    2.08
  11   9   4   19.70    2.98
  -9  11   4   22.60    1.92
  -9  11  -4   20.42    1.87
  11   9   4   20.40    2.04
   9 -11   4   23.45    3.38
  -9  11   4   20.58    1.97
 -11  -9   4   23.10    1.90
  -9  11   4   18.21    2.55
   9 -11   5   25.07    3.70
  11   9  -5   20.79    3.41
 -11  -9   5   26.87    2.21
  -9  11   5   16.56    3.51
  -9  11  -5   22.66    2.15
  -9  11   5   27.09    2.30
  -9  11   5   26.31    2.20
  -9  11   6    8.70    1.11
  -9  11   6    7.91    1.00
  -9  11  -6    6.85    0.99
 -11  -9   6    9.18    1.06
 -11  -9   7    5.02    0.69
 -11  -9   7    5.88    0.80
  -9  11   7    4.99    0.77
  -9  11   8    0.24    0.31
  11   9   8    0.58    0.40
 -11  -9   8    0.56    0.40
  11  10   0    0.21    0.80
  11  10  -1  185.47   15.88
  11  10   1  229.63   16.09
 -10  11   2    1.96    0.46
  11  10   2   -0.08    0.54
  11  10  -2   -0.73    1.19
 -10  11   2    1.19    0.81
  11  10   2    1.12    0.91
 -10  11   2    0.70    0.43
 -10  11  -2   -0.22    0.47
  10 -11   3    0.09    0.62
 -10  11   3    0.87    0.82
 -10  11   3    0.92    0.47
  11  10   3    1.00    0.96
  11  10   3   -0.68    3.53
  11  10   3    0.97    0.65
 -10  11   3    1.37    0.43
 -10  11  -3    1.55    0.47
  11  10  -3    1.67    1.18
 -10  11  -3    1.47    0.71
 -11 -10   4   28.44    2.27
 -10  11   4   27.30    3.19
  11  10   4   20.67    2.36
  10 -11   4   31.10    3.88
 -10  11   4   27.22    2.39
 -10  11   4   30.71    2.36
 -11 -10   5   15.43    1.44
 -10  11   5   13.39    1.40
  11  10   6   -0.92    3.51
 -10  11   6    0.73    0.54
 -11 -10   6    0.91    0.53
 -10  11   7    5.67    0.77
 -11 -10   7    4.11    0.72
  11  10   7    2.84    3.01
 -10  11   8    1.63    0.41
 -11 -10   8    2.80    0.46
 -11  11   0    3.54    0.61
 -11  11  -1    1.79    0.44
 -11  11   1    1.20    0.39
  11  11   1    1.33    0.55
 -11  11  -2   18.11    1.86
 -11  11   2   19.09    1.90
  11  11   2   25.95    2.19
  11 -11   2   21.55    2.08
 -11  11   2   24.18    1.95
 -11  11   2   26.27    2.85
 -11  11  -2   23.14    1.84
 -11  11  -3   22.80    1.80
  11 -11   3   19.57    2.00
 -11  11   3   17.27    1.72
  11  11   3   22.54    5.08
  11 -11   3   20.62    2.96
 -11  11   3   18.02    2.54
  11  11   3   22.89    2.02
 -11  11   3   19.65    1.82
 -11  11  -3   11.90    2.03
 -11  11   4    3.62    1.13
  11  11   4    3.51    0.88
  11 -11   4    3.31    1.64
 -11 -11   4    1.95    0.58
 -11  11   4    3.52    0.74
  11  11   5    0.69    3.94
 -11  11   5    0.32    0.50
 -11 -11   5    0.90    0.49
  11  11   6    3.72    3.43
 -11  11   6    6.90    0.97
 -11 -11   6    6.26    0.88
 -11  11   7    1.53    0.51
  11  11   7   -0.23    2.77
 -11 -11   7    0.84    0.45
 -11  11   8   -0.04    0.29
 -11 -11   8    0.40    0.31
 -12  11   0    0.26    0.33
 -12  11   0    0.71    0.41
  11  12   0   -0.15    0.48
 -12  11  -1    1.94    0.50
 -12  11   1    1.08    0.48
  11  12   1    1.89    0.71
 -12  11  -1    1.70    0.41
 -12  11   1    2.49    0.49
 -12  11   2   17.97    2.67
 -12  11   2   19.73    1.97
  12 -11   2   19.99    2.17
  12 -11   2   23.14    2.99
  11  12   2   23.48    2.21
 -12  11  -2   27.38    2.05
 -12  11   2   25.15    2.04
 -12  11   3   17.08    1.43
 -12  11  -3   10.87    1.73
  11  12   3   12.98    1.52
  12 -11   3   11.44    1.52
 -12  11  -3   12.46    1.26
 -12  11   3    8.64    1.19
 -12  11   3   14.65    2.21
  12 -11   3   11.79    2.25
  11  12   4  140.66   10.12
 -11 -12   4  142.72    9.88
  12 -11   4  131.96   11.57
 -12  11   4  166.37   10.12
 -12  11   4  131.25   10.97
 -12  11   5    4.60    0.87
  11  12   5    2.82    3.84
  11  12   5    6.81    1.03
 -11 -12   5    5.20    0.80
 -12  11   6   35.54    2.83
 -11 -12   6   34.74    2.74
 -12  11   7    1.18    0.46
 -11 -12   7    1.34    0.46
 -12  11   8   -0.29    0.30
 -11 -12   8    0.41    0.28
 -12  10   0   13.35    1.32
 -12  10   1   51.75    4.47
  10  12   1   56.24    4.65
  10  12   2    2.80    0.80
 -12  10  -2    3.61    0.55
  12 -10   2    3.05    1.14
 -12  10   2    2.98    0.52
  12 -10   2    1.65    0.67
 -12  10   2    1.59    0.83
 -12  10   2    1.41    0.47
 -12  10   3   22.12    2.88
  10  12   3   32.73    2.50
 -12  10   3   24.71    2.20
 -12  10   3   26.47    2.14
  12 -10   3   25.69    3.30
  12 -10   3   24.29    2.39
 -12  10  -3   20.97    2.07
 -12  10   4   38.56    3.37
  10  12   4   47.99    3.58
 -12  10   4   40.74    4.22
 -10 -12   4   41.63    3.28
  12 -10   4   37.34    4.63
  10  12  -5    9.04    1.04
 -12  10   5    9.60    1.13
 -10 -12   5    7.29    1.03
  10  12   5    9.23    1.20
 -12  10   6    0.36    0.49
 -10 -12   6    1.02    0.54
  10  12   6   -1.96    3.55
  10  12  -6    0.66    0.41
 -12  10   6    0.48    0.50
 -12  10   7    4.92    0.78
 -10 -12   7    5.27    0.74
 -12  10   8    2.01    0.42
 -10 -12   8    0.77    0.35
  12  -9   0    1.74    1.21
  12  -9   1    1.48    1.02
  12  -9  -1    1.33    1.03
 -12   9  -2    0.32    0.39
 -12   9   2    0.51    0.36
  12  -9   2   -0.08    0.57
   9  12   2    1.72    3.53
  12  -9   2   -0.25    1.04
   9  12   2    0.41    0.61
  12  -9  -2   -0.28    1.13
  12  -9   2    0.20    0.90
 -12   9   2    0.32    0.39
  12  -9  -3    7.89    2.03
 -12   9   3    9.90    1.75
  12  -9   3   10.32    1.42
   9  12   3    8.57    3.86
  12  -9   3    9.55    1.99
 -12   9   3   15.00    1.37
  12  -9   3   12.44    2.18
  -9 -12   3   12.09    1.17
 -12   9   3   12.11    1.25
   9  12   3   13.52    1.50
 -12   9   3   12.37    1.20
 -12   9  -3   10.69    1.18
 -12   9   4   92.43    6.59
  12  -9  -4   72.61    8.08
   9  12   4   87.39    6.64
   9  12  -4   96.57    6.50
  12  -9   4   89.95    8.03
  12  -9   4   84.08    6.59
  -9 -12   4   87.90    6.46
  12  -9   4   92.77    8.15
 -12   9   4   71.61    7.27
   9  12   5  107.76    7.83
  -9 -12   5  107.60    7.70
   9  12  -5   93.31    7.64
 -12   9   5  104.18    7.72
 -12   9   6    0.82    0.55
  -9 -12   6    0.94    0.56
 -12   9   6    0.68    0.51
   9  12   6   -1.02    3.83
   9  12  -6    0.06    0.49
 -12   9   7    0.91    0.45
 -12   9   7    1.72    0.53
  -9 -12   7    1.88    0.52
   9  12  -7    1.19    0.48
 -12   9   8   -0.08    0.32
   9  12   8   -0.33    2.21
  -9 -12   8    0.67    0.36
  12  -8   0  129.74   10.81
  12  -8  -1    7.92    1.86
  12  -8   1    5.78    1.57
   8  12   2    4.87    3.93
  12  -8  -2    4.20    1.54
  12  -8   2    5.42    1.36
  12  -8   2    7.19    1.75
 -12   8   2    8.15    0.88
 -12   8   3   31.63    2.76
   8  12   3   42.03    3.03
  12  -8   3   36.52    2.99
  12  -8   3   27.89    3.78
  12  -8  -3   27.28    3.91
   8  12  -3   33.16    2.71
 -12   8   3   36.75    2.78
  12  -8   3   30.28    2.83
   8  12   3   29.47    5.47
  12  -8   3   34.88    3.85
 -12   8   3   32.50    2.68
  -8 -12   3   31.88    2.66
 -12   8   3   29.92    3.39
 -12   8   4   13.73    1.44
  12  -8  -4    9.53    2.40
   8  12   4   13.34    1.52
  12  -8   4   15.04    2.53
   8  12  -4   14.87    1.39
  -8 -12   4   13.20    1.33
  12  -8   4   12.27    1.49
  12  -8   4   15.06    2.57
  12  -8   5    2.83    1.55
   8  12   5    4.41    0.88
  12  -8   5    2.94    0.84
  -8 -12   5    3.73    0.75
  12  -8  -5    5.07    2.14
   8  12  -5    5.26    0.83
 -12   8   5    4.01    0.77
 -12   8   6   33.64    2.85
 -12   8   6   33.80    2.79
   8  12  -6   34.03    2.80
  -8 -12   6   31.18    2.76
 -12   8   7    0.57    0.48
 -12   8   7    1.17    0.49
   8  12   7   -1.20    3.31
   8  12  -7    0.98    0.50
  -8 -12   7    0.85    0.48
 -12   8   8    3.63    0.54
  12  -8   8    3.10    0.60
  -8 -12   8    4.37    0.60
  12  -7   0    0.74    0.92
  12  -7   1    2.11    0.74
  12  -7   1    1.76    1.25
  12  -7  -1    3.10    1.25
  12  -7   2   23.64    3.41
  12  -7  -2   29.64    3.68
 -12   7   3   10.79    1.08
 -12   7   3    9.12    1.49
  12  -7  -3    9.38    2.11
  12  -7   3    8.31    1.22
  12  -7   3    6.53    1.77
   7  12   3    8.54    1.20
   7  12  -3    9.41    1.02
   7  12   3    9.70    1.12
  12  -7   3   10.41    1.86
 -12   7   3    9.19    1.08
   7  12   4    2.15    0.60
 -12   7   4    2.08    0.57
  -7 -12   4    2.06    0.50
  12  -7   4    1.93    1.32
   7  12   4    3.39    0.76
  12  -7   4    1.53    0.65
 -12   7   4    2.95    0.59
   7  12  -4    1.52    0.53
  12  -7   4    2.70    1.37
  12  -7  -4    0.37    1.34
  -7 -12   5   24.85    2.21
   7  12   5   22.79    2.28
   7  12  -5   27.34    2.28
  12  -7   5   26.29    2.40
  12  -7   5   25.19    3.71
  12  -7  -5   19.82    3.67
 -12   7   6   16.37    1.69
   7  12  -6   15.90    1.65
  -7 -12   6   17.23    1.64
 -12   7   6   16.34    1.63
 -12   7   7    1.78    0.56
 -12   7   7    1.72    0.54
   7  12  -7    1.24    0.55
  -7 -12   7    1.14    0.55
 -12   7   8    2.76    0.52
 -12   7   8    3.53    0.55
  -7 -12   9    0.46    0.22
  12  -6   0   37.61    4.17
  12  -6   1   74.50    6.19
  12  -6  -1   73.80    6.19
  12  -6   2    0.17    0.67
  12  -6  -2    1.37    1.15
  12  -6   2    0.52    0.84
  12  -6   3   75.22    6.85
  12  -6   3   66.77    5.56
   6  12   3   63.60    5.53
 -12   6   3   74.08    5.40
  12  -6  -3   66.95    6.85
   6  12  -3   75.67    5.42
 -12   6   3   71.35    5.44
  12  -6   3   73.65    6.50
  12  -6  -4   33.91    4.46
   6  12   4   29.81    2.80
  12  -6   4   33.37    4.03
 -12   6   4   39.87    2.87
  12  -6   4   40.82    4.41
   6  12  -4   36.58    2.79
  12  -6   4   32.67    2.92
 -12   6   4   37.17    2.79
   6  12   4   23.07    2.76
   6  12   5   16.04    1.68
 -12   6   5   18.53    1.74
   6  12  -5   19.51    1.70
  12  -6   5   18.30    1.86
  12  -6   5   16.60    2.97
  -6 -12   5   13.41    1.54
 -12   6   6    1.34    0.66
   6  12  -6    1.09    0.62
 -12   6   6    1.17    0.56
  -6 -12   6    0.54    0.54
  -6 -12   7    4.53    0.78
 -12   6   7    4.15    0.76
   6  12  -7    3.03    0.69
 -12   6   7    4.21    0.76
 -12   6   8    5.62    0.71
 -12   6   8    6.05    0.73
  -6 -12   9    0.12    0.22
  12  -5   0   -0.24    0.96
  12  -5   1    0.49    0.91
  12  -5   1    0.48    0.55
  12  -5  -1    0.25    0.91
  12  -5  -2    4.37    1.47
  12  -5   2    4.42    1.38
  12  -5   2    3.83    1.10
   5  12  -2    4.38    0.66
  12  -5   3   23.81    3.42
  12  -5   3   26.15    2.45
  12  -5   3   28.38    3.31
   5  12  -3   28.25    2.31
 -12   5   3   25.70    2.31
  12  -5  -3   22.73    3.45
 -12   5   3   29.80    2.30
   5  12   4   12.73    3.97
   5  12   4    8.98    1.11
   5  12   4    6.84    0.97
   5  12  -4    9.56    1.04
  12  -5   4    9.20    1.16
 -12   5   4    7.60    0.96
 -12   5   4    7.64    1.02
  12  -5   4    7.44    1.98
  12  -5   4    8.22    1.94
 -12   5   5   61.19    4.84
  -5 -12   5   58.85    4.73
   5  12   5   60.00    4.79
  12  -5   5   62.84    6.51
   5  12  -5   63.13    4.81
  12  -5   5   62.41    4.97
   5  12  -6    4.28    0.88
 -12   5   6    5.01    0.88
   5  12   6    2.25    3.89
 -12   5   6    5.18    0.84
  -5 -12   6    3.49    0.77
 -12   5   7    1.07    0.55
 -12   5   7    0.63    0.55
   5  12  -7    0.21    0.50
 -12   5   8   20.85    1.79
  -5 -12   8   22.33    1.86
 -12   5   8   20.55    1.80
  12  -5   9    0.19    0.28
  -5 -12   9    0.30    0.25
  12  -4   0  164.73   13.20
  12  -4  -1   47.69    4.84
  12  -4   1   44.43    4.01
  12  -4   1   49.26    4.78
  12  -4  -2   14.55    2.44
  12  -4   2   16.43    2.47
   4  12  -2   16.36    1.43
   4  12   2   15.28    2.46
  12  -4   2   13.07    1.92
  12  -4  -3    1.24    1.47
  12  -4   3    0.58    1.18
   4  12   3    1.14    1.10
   4  12  -3    1.27    0.50
  12  -4   3    2.14    1.01
 -12   4   4    6.49    0.86
 -12   4   4    6.66    0.82
  12  -4   4    2.59    1.55
   4  12   4    6.35    1.80
   4  12   4    5.81    0.90
  12  -4   4    5.24    0.95
   4  12   4    4.67    0.77
   4  12  -4    6.85    0.85
  12  -4   4    1.68    1.21
 -12   4   5   37.85    2.74
   4  12   5   30.91    2.72
   4  12   5   29.10    2.68
 -12   4   5   35.34    2.79
  12  -4   5   31.23    2.90
   4  12  -5   29.41    2.70
  12  -4   5   32.67    4.27
  12  -4   5   22.12    3.78
 -12   4   6   17.62    1.78
  -4 -12   6   18.63    1.75
   4  12  -6   17.12    1.75
 -12   4   7    4.83    0.85
 -12   4   7    5.59    0.86
   4  12   7    6.38    3.92
   4  12  -7    6.48    0.94
 -12   4   8   32.06    2.62
   4  12  -8   31.68    2.69
  -4 -12   8   34.76    2.69
 -12   4   8   32.91    2.64
  12  -4   9    4.49    0.58
  -4 -12   9    3.95    0.49
  12  -3   0    0.70    1.09
  12  -3  -1   23.49    3.05
  12  -3   1   24.46    3.04
   3  12   1   27.86    3.17
  12  -3   1   23.63    2.48
  12  -3  -2   23.64    3.31
  12  -3   2   25.34    3.25
   3  12  -2   26.98    2.18
   3  12   2   29.42    3.41
  12  -3   2   22.86    2.75
  12  -3  -3   44.66    5.24
   3  12   3   47.89    5.16
  12  -3   3   58.65    5.47
   3  12  -3   51.83    3.93
  12  -3   3   44.80    4.75
   3  12   4   78.78    6.57
  12  -3   4   82.21    7.81
  12  -3   4   83.77    8.06
  12  -3   4   89.48    6.75
   3  12   4   81.03    8.00
   3  12  -4   92.30    6.62
   3  12   4   89.79    6.67
 -12   3   4   89.92    6.56
 -12   3   5    0.46    0.49
   3  12   5    0.14    0.43
 -12   3   5    0.19    0.47
  12  -3   5    0.37    1.33
   3  12   5    0.70    1.22
  12  -3   5   -0.19    0.64
   3  12  -5    0.28    0.55
  12  -3   5   -0.35    1.18
   3  12  -6    4.63    0.89
 -12   3   6    4.09    0.88
   3  12  -7    0.71    0.54
 -12   3   7    1.37    0.58
 -12   3   7    0.14    0.48
  -3 -12   7    0.66    0.53
 -12   3   8    1.41    0.42
  -3 -12   8    2.31    0.56
   3  12  -8    1.01    0.50
 -12   3   8    2.18    0.53
  12  -3   9    4.32    0.61
  -3 -12   9    4.91    0.53
 -12   3   9    4.27    0.51
  12  -2   0   47.21    4.74
  12  -2  -1   15.01    2.28
  12  -2   1   14.88    2.19
  12  -2   2  350.20   26.92
   2  12  -2  360.50   26.13
   2  12   2  394.45   27.62
  12  -2  -2  356.66   27.63
  12  -2   2  388.61   27.55
   2  12   3    0.29    1.00
  12  -2  -3    1.85    1.30
  12  -2   3    0.84    1.08
  12  -2   3   -0.22    0.87
   2  12  -3    0.79    0.48
  12  -2   4   47.86    5.11
   2  12   4   45.98    3.82
   2  12   4   49.35    3.89
  12  -2   4   44.11    3.93
   2  12   4   40.81    5.06
 -12   2   4   51.09    3.79
  12  -2   4   43.45    5.16
   2  12  -4   51.11    3.85
 -12   2   5   30.60    2.59
   2  12   5   26.83    2.52
   2  12  -5   30.85    2.57
   2  12   5   21.86    3.73
  12  -2   5   24.63    3.86
  12  -2   5   29.67    2.73
 -12   2   5   32.55    2.54
 -12   2   6   70.95    5.52
   2  12   6   66.15    5.41
  12  -2   6   75.49    5.70
   2  12  -6   71.11    5.50
 -12   2   7   22.52    2.00
   2  12  -7   17.18    1.93
 -12   2   7   24.75    2.01
  -2 -12   7   21.42    1.96
 -12   2   8    3.37    0.57
   2  12  -8    4.00    0.68
   2  12   8    2.28    3.23
  -2 -12   8    4.36    0.68
 -12   2   8    3.45    0.63
 -12   2   9    0.29    0.25
  -2 -12   9   -0.20    0.25
  12  -1   0   -0.23    1.06
   1  12   0   -0.18    0.74
  12  -1  -1   82.98    7.84
  12  -1   1   90.11    7.79
   1  12   1   96.95    7.84
  12  -1   2    1.71    1.12
   1  12   2    1.75    1.20
  12  -1   3    2.76    1.41
  12  -1   3    3.97    1.28
  12  -1   4   32.59    4.15
 -12   1   4   35.25    2.77
  12  -1   4   33.60    2.93
   1  12   4   32.87    2.81
   1  12   4   29.46    4.07
 -12   1   5    1.21    0.55
 -12   1   5    1.19    0.53
  12  -1   5    2.19    1.45
   1  12   5    3.66    1.58
   1  12   5    0.42    0.43
  12  -1   5    0.96    0.65
 -12   1   6   19.50    1.96
   1  12   6   17.56    1.82
 -12   1   6   20.55    1.90
  12  -1   6   19.85    2.15
  -1 -12   6   22.08    1.92
  -1 -12   7   36.22    3.02
 -12   1   7   36.15    3.04
 -12   1   8    9.90    1.02
  -1 -12   8    9.67    1.06
 -12   1   8   11.03    1.10
  12  -1   9    0.38    0.37
 -12   1   9    0.11    0.25
  -1 -12   9    0.24    0.24
   0  12   0    9.23    1.59
  12   0   0    7.51    1.75
  12   0   1    4.18    1.41
  12   0  -1    6.94    1.72
   0  12   1    3.68    1.22
  12   0  -2    5.76    1.56
   0  12   2    6.99    1.70
  12   0   2    5.79    1.57
   0  12  -2    5.96    0.75
  12   0   3   63.63    6.02
   0  12  -3   60.41    4.67
  12   0   4    1.57    1.13
   0  12   4    1.05    0.47
   0  12   4    0.67    1.12
   0  12  -4    2.06    0.55
  12   0   4    1.40    0.66
 -12   0   4    1.39    0.47
   0  12   5    9.47    1.10
   0  12  -5    9.81    1.16
  12   0   5    3.98    1.85
 -12   0   5    8.83    1.06
  12   0   5    9.84    1.32
   0  12   5    7.17    2.12
 -12   0   5    8.40    1.13
   0  12   6   17.83    1.86
   0  12  -6   21.56    1.98
 -12   0   6   18.73    1.96
  12   0   6   18.90    2.09
 -12   0   6   24.39    2.02
 -12   0   7   40.68    3.21
   0  12  -7   38.39    3.21
   0 -12   7   36.13    3.14
 -12   0   8   -0.04    0.31
 -12   0   8    0.65    0.44
   0 -12   8    0.14    0.40
   0  12  -8    0.24    0.45
  12   0   9    3.66    0.60
   0 -12   9    4.04    0.45
 -12   0   9    3.71    0.49
  -1  12   0   -0.53    0.67
  -1  12   1   71.64    6.44
  -1  12  -2   77.34    5.77
  -1  12   2   75.40    6.96
  -1  12  -3    1.78    0.52
  -1  12   4   33.59    4.63
  -1  12  -4   42.75    3.32
 -12  -1   4   45.29    3.28
  -1  12   4   36.29    3.26
 -12  -1   5    8.65    1.22
  -1  12   5   11.63    1.27
  -1  12   5    9.60    2.38
  -1  12  -5   11.47    1.30
 -12  -1   5   12.81    1.29
 -12  -1   6   72.14    5.30
 -12  -1   6   69.35    5.36
  -1  12   6   66.24    5.28
  -1  12  -6   64.47    5.31
  -1  12  -7    9.52    1.20
  -1  12   7    8.55    1.07
   1 -12   7    9.19    1.11
 -12  -1   7   12.03    1.23
 -12  -1   8    1.37    0.39
  -1  12  -8    1.61    0.55
   1 -12   8    1.66    0.48
 -12  -1   9    7.93    0.78
  -2  12   0   92.34    7.31
  12   2   0   94.42    7.86
  -2  12   0   82.70    7.39
  12   2  -1  321.87   23.41
  12   2   1  322.02   23.25
  -2  12  -1  304.02   22.57
  -2  12  -1  275.52   22.58
  -2  12   1  337.48   23.27
  12   2  -2   15.38    2.70
  -2  12  -2   19.64    1.71
  -2  12   2   18.83    2.74
  12   2   3    0.27    1.05
  -2  12  -3    0.52    0.40
  12   2   4   12.69    2.65
  12   2   4   16.44    1.73
  -2  12  -4   15.88    1.60
 -12  -2   4   17.65    1.57
  -2  12   4   17.30    3.05
  -2  12   4   17.57    1.60
  -2  12   5   85.55    6.02
 -12  -2   5   84.13    5.97
  -2  12  -5   76.73    5.99
  12   2   5   68.30    6.09
  12   2   5   65.36    7.39
  -2  12   5   67.24    7.68
  -2  12  -6    3.79    0.84
  -2  12   6    3.72    0.76
 -12  -2   6    4.32    0.87
 -12  -2   6    4.69    0.84
  -2  12   7    0.43    0.41
  -2  12  -7    0.67    0.58
 -12  -2   7    0.19    0.53
 -12  -2   7    0.07    0.46
   2 -12   7    0.80    0.52
 -12  -2   8    9.88    1.05
  -2  12  -8   11.86    1.24
   2 -12   8   12.59    1.13
  12   2   9    2.61    0.50
 -12  -2   9    2.97    0.44
  -3  12   0    0.18    0.81
  12   3   0    0.92    0.94
  -3  12   0    0.30    0.61
  12   3  -1  134.10   10.83
  -3  12   1  127.04   10.26
  12   3   1  148.51   10.93
  -3  12  -1  128.47   10.06
  -3  12   1  115.89   10.46
  -3  12  -1  134.74   10.20
  12   3   2    1.95    1.29
  -3  12   2    2.20    1.17
  -3  12  -2    3.69    0.89
  -3  12  -2    1.84    0.47
  12   3  -2    2.48    1.36
  12   3  -3   -0.31    1.24
  12   3   3   -0.27    1.02
  -3  12  -3    2.52    0.57
  -3  12  -4    2.07    0.55
  -3  12   4    2.06    0.54
  12   3   4    3.77    0.75
  12   3   4    2.17    1.35
  -3  12   4    4.26    1.68
 -12  -3   4    2.42    0.54
  -3  12   5   13.49    1.40
  -3  12   5   14.93    2.93
  12   3   5   12.81    2.58
  12   3   5   11.09    1.50
  -3  12  -5   14.52    1.45
 -12  -3   5   13.44    1.38
  -3  12  -6    4.63    0.86
 -12  -3   6    4.93    0.86
 -12  -3   6    4.06    0.81
  -3  12   6    4.65    0.78
 -12  -3   7    1.33    0.59
  -3  12   7    0.38    0.45
 -12  -3   7    0.57    0.44
   3 -12   7    0.47    0.45
  -3  12  -7    0.59    0.56
  -3  12  -8    7.46    0.93
   3 -12   8    7.21    0.81
  12   3   9    1.53    0.42
 -12  -3   9    1.25    0.32
  -4  12   0  180.63   13.54
  12   4   0  186.41   13.92
  -4  12   0  161.82   13.27
  -4  12  -1   52.88    4.82
  12   4  -1   54.65    5.42
  12   4   1   50.87    5.25
  -4  12  -1   52.76    4.74
  -4  12   1   53.00    5.19
  -4  12  -2    0.72    0.61
  12   4  -2   -0.28    1.07
  -4  12   2   -0.25    0.91
  12   4   2   -0.25    1.01
  -4  12  -2    0.05    0.36
  -4  12   2    0.18    0.70
  12   4   3   19.37    2.94
  -4  12  -3   22.37    1.95
  -4  12   3   27.78    3.37
  12   4  -3   22.87    3.24
  12   4   4   26.23    3.65
  -4  12  -4   28.00    2.42
  12   4   4   27.92    2.55
  -4  12   4   27.95    3.92
  -4  12   4   29.50    2.43
 -12  -4   4   27.98    2.36
  12   4   5    0.66    0.62
  -4  12   5    0.71    0.44
  12   4   5    2.49    1.41
  -4  12   5   -0.41    1.90
  -4  12  -5    0.49    0.56
 -12  -4   5    0.57    0.45
  -4  12   6    0.58    0.53
  -4  12  -6    0.61    0.60
 -12  -4   6    0.40    0.54
 -12  -4   6    2.32    0.62
 -12  -4   7    8.18    0.98
  -4  12   7    5.91    0.91
   4 -12   7    6.98    0.92
 -12  -4   7    9.54    1.05
  -4  12  -7    6.48    1.03
   4 -12   8    1.89    0.44
  -4  12  -8    2.69    0.59
 -12  -4   9    2.22    0.36
  12   4   9    1.73    0.41
  -5  12   0    1.73    0.87
  12   5   0   -0.70    1.01
  -5  12   0   -0.37    0.79
  12   5  -1   82.45    7.61
  12   5   1   81.71    7.53
  -5  12  -1   82.14    6.94
  -5  12   1  103.46    7.75
  -5  12  -1   86.07    7.06
  -5  12   1   86.55    7.19
  -5  12   2    3.14    0.98
  12   5  -2    1.67    1.26
  12   5   2    2.51    1.22
  -5  12  -2    1.64    0.72
  -5  12   2    0.27    0.98
  12   5  -3   17.06    2.73
  -5  12   3   13.61    2.56
  -5  12   3   15.20    1.46
  12   5   3   14.66    2.50
  -5  12  -3   15.22    1.42
  -5  12   4   46.17    3.36
  12   5   4   43.88    4.81
  -5  12  -4   42.47    3.31
  12   5   4   33.86    3.36
  -5  12   4   30.25    4.54
 -12  -5   4   41.49    3.25
  -5  12   5   26.47    2.34
 -12  -5   5   26.02    2.30
  -5  12   5   25.11    3.95
  -5  12  -5   25.79    2.33
  12   5   5   27.73    2.52
 -12  -5   6    0.80    0.58
  -5  12  -6    0.83    0.58
  -5  12   6    0.72    0.54
 -12  -5   6    0.79    0.60
  -5  12   7    1.91    0.57
   5 -12   7    2.08    0.54
 -12  -5   7    2.11    0.54
  -5  12  -7    1.80    0.66
 -12  -5   7    2.90    0.64
   5 -12   8    1.50    0.37
 -12  -5   8    1.55    0.48
  12   5   9    0.97    0.32
  -6  12   0   37.11    3.92
  12   6   0   45.65    4.36
  -6  12   0   39.09    3.78
  -6  12  -1    2.76    0.94
  -6  12   1    0.72    1.03
  12   6   1    4.61    1.36
  12   6  -1    4.76    1.60
  12   6  -2  101.50    9.55
  -6  12   2  104.16    9.64
  -6  12  -2  102.13    8.84
  -6  12   2  128.50    9.33
  12   6   2  131.88    9.83
  -6  12   3   43.08    3.35
  12   6  -3   38.80    4.71
  12   6   3   42.89    3.43
  12   6   3   44.46    4.71
  -6  12  -3   38.91    3.28
  -6  12   3   46.23    4.28
  -6  12   3   36.16    4.68
  12   6   4   10.29    2.31
  12   6  -4    9.31    2.33
  -6  12   4    9.79    2.35
 -12  -6   4   13.55    1.21
  -6  12  -4   12.41    1.24
  12   6   4   10.95    1.39
  -6  12   4    9.24    1.20
 -12  -6   5   62.41    4.64
  -6  12   5   58.65    4.67
  -6  12  -5   55.19    4.65
  -6  12   5   50.21    6.31
  12   6   5   62.91    4.87
   6 -12   5   63.11    6.42
 -12  -6   6   28.44    2.34
  -6  12  -6   26.08    2.36
  -6  12   6   24.40    2.31
  -6  12   7    0.44    0.44
   6 -12   7   -0.30    0.42
 -12  -6   7    0.29    0.45
 -12  -6   7    0.34    0.42
  -6  12  -7    0.48    0.48
  -6  12   8    1.07    0.35
 -12  -6   8    1.57    0.44
   6 -12   8    1.57    0.33
  12   7   0    1.20    1.04
  -7  12   0    1.04    0.72
  -7  12   0    0.17    0.69
  12   7   1  382.80   29.61
  -7  12  -1  372.68   29.01
  -7  12   1  386.79   29.62
  12   7  -1  461.95   29.91
  12   7   2   26.06    3.36
  -7  12  -2   28.90    2.85
  -7  12   2   21.65    3.32
  -7  12   2   29.98    3.14
  12   7  -2   21.90    3.30
  12   7  -3   78.83    7.81
  -7  12   3   82.60    6.34
  12   7   3   85.12    7.74
  12   7   3   83.30    6.42
  -7  12  -3   87.85    6.30
  -7  12   3   84.81    8.13
  -7  12   3   75.52    7.13
  -7  12  -4   38.48    3.02
  12   7   4   35.23    3.14
  12   7   4   32.70    4.40
 -12  -7   4   36.87    2.95
  12   7  -4   31.37    4.47
  -7  12   5    0.83    1.56
   7 -12   5    1.07    1.25
  12   7  -5    1.97    1.62
  12   7   5    1.76    0.72
  -7  12  -5    1.56    0.66
  -7  12   5    2.23    0.65
 -12  -7   5    2.20    0.63
  -7  12  -6    0.43    0.53
 -12  -7   6    0.51    0.49
  -7  12   6    1.31    0.56
 -12  -7   7    7.76    0.92
  -7  12   7    8.12    0.99
  -7  12  -7    6.42    0.96
   7 -12   7    7.87    0.89
 -12  -7   7   10.37    1.04
  -7  12   8    0.64    0.32
 -12  -7   8    0.21    0.35
  12   8   0   15.12    2.46
  -8  12   0   12.20    2.12
  12   8   1   63.48    5.65
  12   8  -1   51.49    5.46
  -8  12  -1   56.56    5.08
  12   8  -2  210.20   15.78
  12   8   2  214.94   15.69
  12   8   2  180.32   14.31
  -8  12   2  181.93   15.09
  -8  12  -2  229.14   15.10
  -8  12   3    3.69    1.64
  -8  12   3    2.30    0.56
  12   8   3    3.84    3.34
  12   8   3    1.42    1.11
  12   8   3    3.98    0.77
  -8  12  -3    2.68    0.56
  -8  12   3    1.92    0.55
  12   8   3    1.66    0.60
  -8  12   3    3.02    1.11
  12   8  -3    2.85    1.41
  12   8  -4    7.38    2.15
  12   8   4   10.27    2.40
  -8  12  -4   10.75    1.15
  12   8   4    8.28    1.25
 -12  -8   4   10.99    1.11
   8 -12   5   74.74    7.50
  -8  12  -5   75.08    5.74
  -8  12   5   66.24    7.61
  12   8   5   79.94    5.94
  -8  12   5   71.06    5.77
 -12  -8   5   79.17    5.73
  12   8  -5   57.80    7.21
  -8  12   6    0.58    0.53
  -8  12  -6    0.33    0.49
 -12  -8   6    0.25    0.46
 -12  -8   7    0.35    0.37
 -12  -8   7    0.59    0.44
  -8  12   7   -0.19    0.39
  -8  12  -7    0.23    0.44
   8 -12   7   -0.04    0.35
  -8  12   8   -0.04    0.29
  12   8   8   -0.05    0.41
 -12  -8   8    0.35    0.36
  12   9   0    1.19    1.03
  -9  12   0    1.10    0.71
  -9  12  -1    0.89    0.81
  12   9  -1    0.99    0.90
  12   9   1    2.44    1.18
  -9  12  -2   14.09    1.27
  12   9   2   11.58    2.13
  12   9  -2   11.20    2.18
  -9  12  -2   10.95    1.13
  12   9   2   10.34    1.33
  -9  12   2    9.49    1.81
  -9  12   2   10.38    1.17
  -9  12   2   11.55    1.21
  -9  12  -2   12.48    1.79
  -9  12   3   41.87    3.50
  -9  12  -3   38.02    3.49
  -9  12   3   42.75    3.55
  12   9  -3   39.56    4.82
  12   9   3   46.25    4.89
  12   9   3   49.80    3.72
  12   9   3   53.21    3.71
  -9  12   3   49.40    5.46
  -9  12   3   51.22    4.64
  12   9   3   35.10    5.85
  12   9  -4  101.85   11.64
  -9  12   4  136.87   10.42
  -9  12  -4  137.91   10.31
  12   9   4  162.39   10.57
   9 -12   4  171.24   12.50
  12   9   4  136.48   10.47
  12   9   4  145.66   12.05
 -12  -9   4  138.02   10.29
  -9  12   5   30.00    2.53
  -9  12  -5   28.61    2.44
 -12  -9   5   30.77    2.44
  -9  12   6   11.50    1.22
  -9  12  -6    8.18    1.11
 -12  -9   6   10.59    1.16
  -9  12   7    2.85    0.59
 -12  -9   7    2.62    0.55
 -12  -9   7    2.12    0.47
  -9  12   8   -0.19    0.33
  12   9   8   -0.08    0.34
 -12  -9   8    0.04    0.30
  12  10   0    1.86    1.07
 -10  12   0    2.19    0.53
 -10  12   0    4.46    1.17
  12  10  -1   87.34    8.54
  12  10   1  100.16    8.65
 -10  12   1  108.08    7.58
 -10  12  -1   90.80    7.43
 -10  12  -1  115.87    8.50
  12  10   1   96.46    7.65
 -10  12  -1  114.99    7.60
 -10  12   2  150.18   10.09
 -10  12  -2  143.07   10.07
 -10  12   2  134.97   10.04
  12  10  -2  116.86   11.19
  12  10   2  155.75   11.43
  10 -12   2  133.89   10.17
  12  10   2  151.78   10.26
 -10  12  -2  119.11    9.93
 -10  12   2  144.42   11.11
 -10  12  -2  129.79   10.79
 -10  12   3   93.24    7.49
 -10  12  -3  100.67    7.53
 -10  12   3  105.79    7.59
 -10  12   3  112.29    8.76
  10 -12   3   93.62    7.69
  12  10  -3   80.12    8.72
  12  10   3   86.69    8.64
  12  10   3  124.54    7.81
 -10  12   4   64.89    4.57
  12  10   4   57.23    4.59
 -12 -10   4   53.80    4.36
  10 -12   4   71.60    6.53
 -12 -10   5   11.24    1.22
  12  10   6    1.42    3.24
 -12 -10   6    0.12    0.43
 -10  12   6    0.78    0.55
 -10  12   7    1.17    0.47
 -12 -10   7    0.67    0.34
 -12 -10   7    0.63    0.45
 -10  12   8   -0.18    0.31
 -12 -10   8    0.55    0.30
 -11  12   0    0.36    0.39
  12  11   0    0.08    0.49
 -11  12   0   -0.20    0.65
 -11  12   0    0.13    0.35
 -11  12   1    2.10    0.47
 -11  12   1    1.96    0.55
 -11  12  -1    1.80    0.53
  12  11   1    1.14    0.65
  11 -12   1    0.84    0.58
 -11  12  -1    2.40    0.48
 -11  12  -1    0.77    0.73
 -11  12   2  310.13   21.69
 -11  12   2  279.64   21.64
  11 -12   2  282.20   21.79
 -11  12  -2  334.30   22.63
  12  11   2  288.16   21.81
 -11  12  -2  329.91   21.60
 -11  12  -2  293.94   21.67
 -11  12   2  282.07   22.64
 -11  12   3    2.27    0.57
  11 -12   3    2.19    0.84
 -11  12   3    0.73    0.92
  11 -12   3    2.99    1.50
 -11  12   3    1.10    0.53
 -11  12  -3    1.35    0.50
 -11  12   4    0.96    0.91
 -11  12   4    1.78    1.66
 -11  12   4    2.57    0.67
  12  11   4    0.72    3.98
  11 -12   4    3.38    1.53
  12  11   4    1.49    0.75
 -12 -11   4    1.54    0.54
  12  11   5    2.68    3.84
 -12 -11   5   13.46    1.34
 -11  12   6    0.07    0.46
  12  11   6    1.15    2.97
 -12 -11   6   -0.06    0.43
 -11  12   7    6.10    0.81
 -12 -11   7    5.59    0.75
 -11  12   8    0.87    0.32
 -11  12   8    0.86    1.73
 -12 -11   8    1.24    0.32
 -12  12   0    3.76    0.58
 -12  12   0    2.53    0.61
  12  12   0    3.94    0.80
 -12  12   0    2.96    0.96
  12 -12   1    4.20    0.91
 -12  12   1    5.10    0.71
 -12  12   1    5.11    0.78
 -12  12  -1    6.12    0.80
  12  12   1    4.80    0.93
 -12  12   1    5.46    0.69
 -12  12  -1    4.63    1.21
 -12  12  -1    5.95    0.73
 -12  12   2    0.70    0.84
 -12  12   2    1.37    0.46
  12 -12   2    1.52    0.68
 -12  12   2    1.02    0.52
  12  12   2    2.05    0.77
 -12  12  -2    0.76    0.49
 -12  12  -2    1.56    0.82
 -12  12   3   37.35    3.29
  12 -12   3   40.84    3.55
 -12  12  -3   42.06    3.29
  12 -12   3   49.56    4.89
 -12  12   3   38.37    3.26
 -12  12   3   44.55    4.50
 -12  12   4   64.31    4.65
  12 -12   4   60.08    6.17
 -12  12   4   50.39    5.49
 -12  12   4   45.38    6.24
  12  12   4   65.66    4.77
 -12 -12   4   57.95    4.45
 -12 -12   5   -0.11    0.44
 -12  12   5    0.45    0.51
  12  12   5    3.07    4.11
 -12  12   6    8.03    1.02
 -12 -12   6    8.59    0.98
 -12  12   7    0.47    0.38
 -12 -12   7    0.76    0.38
 -12  12   8    0.76    0.27
 -12 -12   8    0.82    0.27
 -13  12   0   -0.22    0.67
  12  13   0   -0.24    0.56
 -13  12   0    0.07    0.42
 -13  12   0   -0.05    0.34
 -13  12  -1    2.51    0.52
  13 -12   1    2.21    0.76
 -13  12   1    3.72    0.70
 -13  12  -1    3.06    0.65
  12  13   1    3.57    0.81
 -13  12  -1    2.73    1.01
 -13  12   1    3.17    0.54
 -13  12  -2   56.70    4.68
 -13  12   2   60.37    4.69
  13 -12   2   56.27    4.87
 -13  12   2   62.66    4.73
  12  13   2   70.36    4.98
 -13  12  -2   50.97    5.37
 -13  12   2   67.11    5.89
 -13  12   3    1.29    1.07
 -13  12   3    1.92    0.60
  13 -12   3    0.95    0.81
 -13  12   3    4.00    0.60
 -13  12  -3    3.40    0.57
 -13  12   4    1.51    0.59
 -12 -13   4    1.00    0.43
 -13  12   5   12.34    1.31
 -12 -13   5   10.63    1.19
 -12 -13   6    1.48    0.50
 -13  12   7    1.66    0.45
 -12 -13   7    2.14    0.46
 -13  11   0    0.87    0.38
 -13  11   0    1.19    0.48
  11  13   0    0.80    0.59
 -13  11  -1   40.02    3.44
 -13  11   1   48.67    3.40
  11  13   1   39.94    3.59
  11  13  -1   37.11    3.51
 -13  11   1   47.39    4.42
 -13  11   1   46.90    3.51
 -13  11   2    8.35    0.95
  13 -11   2    4.70    1.03
 -13  11   2    4.98    1.36
 -13  11   2    6.49    0.90
 -13  11  -2    6.53    0.90
  11  13   2    9.00    1.18
 -13  11   3   25.10    2.04
 -13  11   3   19.69    2.81
  13 -11   3   23.64    2.34
 -13  11  -3   19.21    1.95
 -13  11   3   24.13    2.09
 -13  11   4   78.20    5.84
 -11 -13   4   69.40    5.67
  13 -11   4   65.28    7.10
 -13  11   5    1.13    0.58
  11  13   5    0.35    4.06
  11  13   5    1.77    0.69
 -11 -13   5    2.07    0.56
  11  13   6    2.12    3.27
 -11 -13   6    1.15    0.50
 -13  11   7    0.63    0.39
 -11 -13   7    0.51    0.37
 -13  11   8    2.81    0.45
 -11 -13   8    4.26    0.47
  10  13   0   -0.08    0.50
 -13  10   0    0.36    0.39
 -13  10  -1    0.59    0.42
 -13  10   1    0.18    0.39
  10  13  -1    1.47    0.53
  10  13   1    0.93    0.56
 -13  10   2   37.33    3.11
  10  13   2   34.95    3.31
  13 -10   2   43.65    3.38
 -13  10   2   33.21    3.06
 -13  10   2   49.86    4.21
 -13  10  -2   41.17    3.13
  10  13   3   86.69    7.93
 -13  10   3  104.77    7.87
  13 -10   3  104.42    8.06
  10  13   3   92.64   10.37
 -13  10   3  104.03    8.84
 -13  10   3  108.90    7.80
 -13  10  -3  112.36    7.81
  13 -10   3  115.41    9.29
 -13  10   4   38.29    3.24
 -10 -13   4   47.97    3.19
  13 -10   4   43.38    4.82
 -13  10   5    7.93    1.16
  10  13   5   10.57    1.31
 -10 -13   5   10.46    1.14
 -13  10   5   10.76    1.20
 -10 -13   6    0.58    0.48
 -13  10   6   -0.21    0.55
  10  13   6    0.96    3.50
 -13  10   7    0.50    0.40
  10  13   7    0.97    2.84
 -10 -13   7    0.65    0.44
 -13  10   8    2.42    0.43
 -10 -13   8    3.03    0.43
  13  -9   0   92.34    7.85
   9  13   0   89.79    6.53
 -13   9   0   79.65    6.34
  13  -9  -1  128.12   11.57
  13  -9   1  110.04   11.31
 -13   9   1  142.36   10.25
 -13   9  -1  129.54   10.19
 -13   9   2   17.78    1.79
  13  -9   2   22.32    3.02
  13  -9  -2   20.55    3.07
  13  -9   2   20.47    2.00
   9  13   2   29.40    5.19
   9  13   2   20.73    2.06
 -13   9   2   20.70    1.82
 -13   9  -2   20.50    1.81
  13  -9   3    1.29    1.04
 -13   9   3    1.52    0.56
  13  -9  -3    1.71    1.28
  -9 -13   3    1.87    0.47
  13  -9   3    3.61    0.86
   9  13   3    1.13    3.74
  13  -9   3    3.26    1.38
 -13   9   3    1.44    0.49
 -13   9  -3    1.42    0.50
   9  13   3    2.09    0.77
 -13   9   3    1.13    0.51
 -13   9   3    2.12    0.99
 -13   9   4  110.45    8.40
   9  13   4  135.47    8.60
  13  -9   4  112.73    8.47
  -9 -13   4  110.01    8.28
  13  -9   4  116.12    9.98
 -13   9   4  122.92    8.38
   9  13  -5   34.04    2.68
 -13   9   5   34.26    2.79
  -9 -13   5   37.63    2.71
 -13   9   6    2.76    0.63
 -13   9   6    2.19    0.60
   9  13  -6    1.29    0.50
  -9 -13   6    1.51    0.57
   9  13   7    1.60    3.00
 -13   9   7    1.63    0.52
  -9 -13   7    2.10    0.51
 -13   9   8    1.77    0.39
  -9 -13   8    1.78    0.40
  13  -8   0   -0.28    1.07
  13  -8   1    6.45    1.73
  13  -8  -1    8.95    2.04
   8  13   1    5.60    0.98
 -13   8   1    7.50    0.88
 -13   8  -1    8.69    0.92
 -13   8   2   47.95    3.93
  13  -8   2   52.98    5.33
  13  -8   2   48.21    4.09
  13  -8   2   53.80    4.86
  13  -8  -2   50.18    5.37
 -13   8   2   53.67    3.95
 -13   8   2   43.43    3.88
 -13   8  -2   56.53    3.96
  13  -8   3    7.05    1.74
  13  -8   3   13.13    1.47
 -13   8   3   11.69    1.26
   8  13   3    3.25    3.64
  13  -8   3   13.37    2.43
   8  13   3    9.18    1.34
  13  -8  -3    7.51    2.10
  -8 -13   3   10.87    1.12
 -13   8   3   13.33    1.25
 -13   8   3   10.64    1.13
 -13   8  -3   11.12    1.15
 -13   8   3   11.38    1.77
 -13   8   4    2.93    0.67
  13  -8  -4    1.96    1.62
  13  -8   4    4.93    1.67
  13  -8   4    2.67    1.60
   8  13   4    2.88    0.79
   8  13  -4    3.68    0.64
  13  -8   4    3.08    0.79
 -13   8   4    4.23    0.72
  -8 -13   4    2.97    0.62
  -8 -13   5   65.12    5.32
   8  13   5   80.27    5.52
   8  13  -5   64.64    5.33
  13  -8   5   72.23    5.55
 -13   8   6    2.06    0.59
   8  13  -6    1.78    0.60
  -8 -13   6    1.44    0.57
 -13   8   6    0.98    0.58
 -13   8   7    3.96    0.71
   8  13  -7    3.54    0.64
 -13   8   7    3.47    0.62
  -8 -13   7    3.63    0.64
 -13   8   8   -0.04    0.31
  -8 -13   8    0.62    0.35
   8  13   8   -0.35    2.33
  13  -8   8   -0.13    0.34
  13  -7   0   39.76    4.40
  13  -7   1   -0.84    1.15
  13  -7  -1    2.00    1.23
  13  -7  -2  109.13    9.57
  13  -7   2  102.53    9.43
 -13   7   2  108.82    8.01
  13  -7   2  104.37    8.16
  13  -7   2  118.95    8.98
 -13   7   2  108.20    8.00
   7  13   3   14.03    1.50
  13  -7  -3   11.26    2.47
  13  -7   3   17.36    2.43
  13  -7   3   13.54    1.61
   7  13   3   15.78    1.66
  13  -7   3   15.48    2.63
 -13   7   3   16.48    1.49
 -13   7   3   15.32    1.45
 -13   7   3   13.78    1.97
 -13   7   3   12.45    1.35
 -13   7   4   22.65    2.14
   7  13   4   17.56    2.06
   7  13   4   29.65    2.34
  13  -7   4   20.42    3.32
   7  13  -4   26.03    2.14
 -13   7   4   24.71    2.13
  13  -7   4   24.08    2.27
  -7 -13   4   25.73    2.10
  13  -7   4   26.06    3.38
  13  -7  -4   16.64    3.44
  13  -7  -5  141.49   14.98
  13  -7   5  171.86   14.82
   7  13   5  185.00   13.06
   7  13  -5  177.26   12.99
  13  -7   5  170.05   13.13
  -7 -13   5  181.14   12.97
 -13   7   6    6.00    0.87
  -7 -13   6    4.06    0.76
   7  13  -6    3.18    0.76
 -13   7   6    5.11    0.83
   7  13  -7    1.80    0.55
 -13   7   7    2.09    0.58
  -7 -13   7    2.60    0.64
 -13   7   7    2.25    0.57
 -13   7   8    4.43    0.61
  -7 -13   8    4.80    0.64
  13  -6   0   -0.27    1.04
  13  -6  -1  189.92   15.30
  13  -6   1  191.05   15.28
  13  -6   2   10.72    1.31
  13  -6   2   11.81    2.26
  13  -6  -2    9.74    2.18
  13  -6   2   13.33    1.86
 -13   6   3    6.61    0.83
  13  -6  -3    6.86    1.91
   6  13   3    5.75    0.87
  13  -6   3    4.79    0.92
  13  -6   3    5.96    1.78
   6  13   3    6.48    1.01
  13  -6   3    5.17    1.48
   6  13  -3    4.39    0.74
 -13   6   3    5.17    0.71
 -13   6   3    5.36    0.77
  13  -6  -4   19.87    3.23
   6  13   4   12.66    1.53
  13  -6   4   10.62    2.39
   6  13  -4   16.97    1.51
  13  -6   4   14.30    1.60
 -13   6   4   14.32    1.48
   6  13   4   12.71    1.52
 -13   6   4   15.82    1.46
  13  -6   4   11.74    2.36
 -13   6   5    1.06    0.59
   6  13   5    1.82    0.62
   6  13  -5    0.57    0.56
  13  -6  -5    0.45    1.46
  -6 -13   5    1.16    0.58
  13  -6   5    1.85    0.78
  13  -6   5    1.09    1.40
 -13   6   6    1.49    0.61
   6  13  -6    0.36    0.57
  -6 -13   6    0.93    0.54
 -13   6   7    1.51    0.57
   6  13  -7    1.24    0.55
  -6 -13   7    2.41    0.60
 -13   6   7    2.79    0.59
 -13   6   8   -0.04    0.35
 -13   6   8   -0.04    0.32
  13  -5   0   53.02    5.38
  13  -5   1  139.83   10.85
  13  -5  -1  114.60   10.60
  13  -5   2  102.63    8.31
  13  -5  -2  100.62    8.42
  13  -5   2   77.86    7.32
  13  -5  -3   42.62    5.03
  13  -5   3   44.97    3.67
  13  -5   3   48.83    5.07
   5  13   3   46.01    3.67
 -13   5   3   43.37    3.51
   5  13  -3   41.57    3.47
   5  13   3   44.60    3.62
  13  -5   3   29.94    4.25
 -13   5   3   46.55    3.47
  13  -5  -4    6.74    2.10
   5  13   4    5.62    0.88
  13  -5   4    6.54    1.86
   5  13   4    5.47    0.91
  13  -5   4    4.92    0.99
 -13   5   4    6.20    0.86
   5  13  -4    5.63    0.88
  13  -5   4    6.49    1.71
 -13   5   4    6.49    0.91
 -13   5   5    1.90    0.61
  13  -5  -5    0.45    1.85
   5  13   5    1.30    0.55
   5  13   5    1.84    0.63
  13  -5   5    1.09    0.74
   5  13  -5    2.63    0.67
  -5 -13   5    1.49    0.56
  13  -5   5    1.46    1.42
 -13   5   6    0.16    0.53
  -5 -13   6   -0.14    0.56
   5  13  -6    0.73    0.61
 -13   5   7   37.68    3.09
  -5 -13   7   39.89    3.08
   5  13  -7   34.11    3.05
 -13   5   7   37.33    3.03
 -13   5   8    0.20    0.35
 -13   5   8    0.45    0.38
  13  -4   0    0.26    1.14
  13  -4  -1  236.90   18.85
  13  -4   1  244.04   18.79
  13  -4   2  201.14   13.85
  13  -4  -2  167.21   13.65
   4  13   2  183.97   13.70
 -13   4   3    0.76    0.40
 -13   4   3    1.11    0.47
  13  -4  -3    0.34    1.10
   4  13   3    0.99    0.48
  13  -4   3    0.62    1.04
   4  13   3    0.81    0.55
   4  13  -3    1.24    0.51
  13  -4   3    0.68    0.91
   4  13   4   12.82    1.30
  13  -4  -4   11.03    2.53
  13  -4   4   13.03    2.47
   4  13   4   10.27    1.29
  13  -4   4    9.12    1.31
 -13   4   4   13.26    1.30
   4  13  -4   11.33    1.24
   4  13   4   10.42    2.31
 -13   4   4   11.44    1.21
  13  -4   4    6.27    1.90
  13  -4  -5    4.03    1.98
 -13   4   5    2.44    0.72
   4  13   5    2.19    0.58
  13  -4   5    0.38    1.22
   4  13   5    1.43    0.59
  13  -4   5    1.30    0.73
   4  13  -5    2.59    0.69
  13  -4   5    1.82    1.49
 -13   4   5    1.88    0.57
 -13   4   6   35.66    2.82
   4  13  -6   32.67    2.77
  -4 -13   6   31.20    2.72
 -13   4   7    0.83    0.58
   4  13  -7    1.95    0.63
 -13   4   7    1.35    0.53
 -13   4   8    5.27    0.70
 -13   4   8    6.12    0.75
  -4 -13   8    6.14    0.77
  -4 -13   9    0.58    0.24
  13  -3   0   68.62    6.49
  13  -3   1   42.51    4.69
  13  -3  -1   43.78    4.85
   3  13   1   51.90    4.86
  13  -3  -2  141.51   11.78
  13  -3   2  126.76   11.43
   3  13   2  130.37   11.45
  13  -3   2  149.45   11.04
   3  13   3   22.36    1.85
  13  -3   3   13.56    1.78
  13  -3   3   18.74    2.92
 -13   3   3   18.49    1.73
   3  13  -3   21.79    1.79
 -13   3   3   20.35    1.71
  13  -3  -3   18.56    3.10
  13  -3   3   14.84    2.43
  13  -3  -4    5.08    1.98
   3  13   4    9.82    2.16
  13  -3   4    6.48    1.93
   3  13   4    8.58    1.15
  13  -3   4    8.39    1.20
   3  13  -4    8.60    1.08
 -13   3   4   10.04    1.12
   3  13   4    9.68    1.11
 -13   3   4    9.52    1.04
  13  -3   4    7.09    1.82
 -13   3   5    7.32    1.01
   3  13  -5    5.18    0.94
  13  -3   5    5.34    2.03
   3  13   5    6.15    0.94
   3  13   5    6.98    0.98
   3  13   5    8.07    2.08
  13  -3   5    7.90    1.17
 -13   3   5    6.12    0.89
 -13   3   6   15.74    1.60
   3  13  -6   14.53    1.54
  -3 -13   6   14.61    1.51
 -13   3   6   13.26    1.49
 -13   3   7   21.47    1.90
   3  13  -7   19.04    1.85
 -13   3   8    7.00    0.86
 -13   3   8    8.10    0.93
   3  13   9    0.13    1.84
  13  -3   9    0.52    0.31
  -3 -13   9    0.66    0.26
  13  -2   0    0.26    0.97
  13  -2  -1   63.67    6.28
   2  13   1   64.46    6.07
  13  -2   1   66.44    6.18
  13  -2   2    1.91    1.30
  13  -2  -2    1.54    1.30
   2  13   2    1.60    1.27
  13  -2  -3    1.37    1.24
  13  -2   3    0.57    0.54
  13  -2   3    0.60    1.09
   2  13   3    0.46    0.43
   2  13  -3    0.96    0.46
   2  13   3    2.39    3.10
  13  -2   3   -0.46    0.87
 -13   2   4   24.58    2.10
  13  -2  -4   25.10    3.71
   2  13   4   19.25    2.04
   2  13   4   22.64    2.14
  13  -2   4   23.99    3.50
   2  13   4   21.60    3.37
   2  13  -4   23.83    2.10
  13  -2   4   21.40    2.19
 -13   2   4   26.62    2.06
 -13   2   5    1.81    0.64
 -13   2   5    2.11    0.61
  13  -2   5    0.76    1.32
  13  -2   5    0.90    0.67
   2  13   5    2.21    0.63
   2  13   5    0.37    1.29
   2  13  -5    1.25    0.65
 -13   2   6   18.79    1.79
   2  13   6   16.67    1.68
   2  13  -6   15.15    1.70
  13  -2   6   16.84    1.86
 -13   2   6   17.93    1.68
 -13   2   7    5.87    0.87
   2  13  -7    3.51    0.76
  -2 -13   7    3.67    0.75
 -13   2   8    0.99    0.38
 -13   2   8    1.09    0.48
  -2 -13   8    0.47    0.42
 -13   2   9    0.39    0.23
  13  -2   9    0.14    0.33
  -2 -13   9    1.04    0.25
  13  -1   0  214.43   15.81
   1  13   0  187.07   15.21
  13  -1  -1  156.79   12.20
  13  -1   1  154.14   11.96
   1  13   1  129.91   11.62
  13  -1   2   11.83    2.18
   1  13   2   12.16    2.27
  13  -1  -2   12.64    2.42
  13  -1  -3   42.84    5.14
  13  -1   3   48.82    5.10
   1  13   4   23.53    2.32
   1  13   4   25.74    3.76
   1  13   4   29.82    2.47
  13  -1   4   24.25    3.56
 -13   1   4   29.82    2.33
  13  -1   4   26.00    2.50
  13  -1   5   19.86    3.34
   1  13   5   20.65    2.00
   1  13   5   22.10    3.49
  13  -1   5   23.38    2.24
 -13   1   5   19.14    1.99
 -13   1   5   23.26    1.98
 -13   1   6    7.75    1.09
   1  13   6    7.02    1.00
 -13   1   6    9.26    1.09
  13  -1   6    8.54    1.24
  -1 -13   7    2.06    0.62
 -13   1   7    2.22    0.62
 -13   1   8   12.76    1.26
  -1 -13   8   13.97    1.33
 -13   1   8   15.91    1.36
  13  -1   9    2.44    0.48
 -13   1   9    3.29    0.42
   0  13   0    0.96    0.85
  13   0   0    0.51    1.19
  13   0   1  211.22   16.42
  13   0  -1  206.50   16.57
   0  13   1  208.00   16.32
  13   0  -2   69.91    7.24
   0  13  -2   80.17    5.85
  13   0   2   78.13    7.13
   0  13   2   71.38    7.00
  13   0  -3   60.95    6.35
   0  13   3   54.96    4.70
   0  13  -3   69.70    4.76
  13   0   3   56.98    5.98
   0  13   4    0.20    0.39
  13   0   4    1.82    0.52
  13   0   4    2.30    0.95
   0  13   4    0.86    0.52
   0  13   4   -0.35    1.27
 -13   0   4    0.89    0.46
   0  13  -4    0.20    0.53
 -13   0   5   15.36    1.52
   0  13   5   10.13    2.48
  13   0   5   12.25    2.61
   0  13  -5   12.46    1.45
   0  13   5   13.77    1.45
  13   0   5   10.46    1.53
 -13   0   5   16.34    1.45
 -13   0   6    0.73    0.61
   0  13   6    2.26    0.60
   0  13  -6    1.38    0.61
  13   0   6    1.31    0.81
 -13   0   6    1.14    0.58
 -13   0   7    2.12    0.65
 -13   0   7    2.28    0.62
   0 -13   7    3.18    0.68
   0  13  -7    2.71    0.71
 -13   0   8    5.12    0.63
   0 -13   8    5.61    0.72
   0  13  -8    3.62    0.70
  13   0   9    2.13    0.45
 -13   0   9    2.68    0.38
  -1  13   0    2.28    0.96
  -1  13   1   36.82    3.97
  -1  13   2    4.55    1.61
  -1  13  -2    6.37    0.83
  -1  13   3    2.98    0.57
  -1  13  -3    2.57    0.60
  -1  13  -4   32.14    2.43
 -13  -1   4   26.16    2.29
  -1  13   4   26.75    3.85
  -1  13   4   24.31    2.34
  -1  13   5    0.95    0.53
 -13  -1   5    1.79    0.65
  -1  13   5   -0.40    1.38
 -13  -1   5    1.08    0.54
  -1  13  -5    1.17    0.64
 -13  -1   6    2.42    0.78
  -1  13   6    3.16    0.70
  -1  13  -6    3.84    0.84
 -13  -1   6    4.70    0.88
  -1  13   7    0.65    0.44
 -13  -1   7    0.67    0.51
   1 -13   7    1.43    0.56
  -1  13  -7    1.58    0.62
 -13  -1   7    1.47    0.55
 -13  -1   8    1.22    0.36
  -1  13   8    1.35    3.15
  -1  13  -8    0.94    0.49
   1 -13   8    2.87    0.51
 -13  -1   9    1.33    0.31
  13   2   0    1.54    1.13
  -2  13   0    0.19    0.81
  13   2  -1    1.10    1.11
  -2  13   1    0.23    0.92
  -2  13  -1    3.56    0.88
  13   2   1    3.72    1.32
  13   2  -2  252.39   20.50
  13   2   2  280.81   20.45
  -2  13   2  253.50   20.26
  -2  13   3    4.04    0.67
  13   2  -3    1.37    1.40
  -2  13  -3    5.29    0.75
  13   2   3    6.14    1.67
  -2  13   3    3.17    1.37
  13   2  -4   33.17    4.65
  13   2   4   36.94    4.51
  -2  13  -4   41.32    3.14
  13   2   4   31.66    3.15
  -2  13   4   37.10    4.70
  -2  13   4   40.72    3.13
 -13  -2   4   37.32    3.03
  -2  13   5    6.06    0.93
  -2  13   5    4.40    1.86
  13   2   5    4.05    1.72
  -2  13  -5    6.43    0.97
  13   2   5    7.34    1.15
 -13  -2   5    6.36    0.89
 -13  -2   6   31.89    2.62
  -2  13   6   30.88    2.57
  -2  13  -6   28.04    2.57
  13   2   6   25.78    2.66
 -13  -2   6   28.00    2.50
  -2  13   7    1.16    0.48
 -13  -2   7    1.30    0.53
   2 -13   7    0.54    0.50
  -2  13  -7    0.65    0.59
 -13  -2   7    2.67    0.64
 -13  -2   8    0.88    0.32
   2 -13   8    0.08    0.34
  13   2   9    0.03    0.30
 -13  -2   9   -0.12    0.22
  -3  13   0   69.51    6.34
  13   3   0   76.97    6.87
  -3  13   0   73.49    6.23
  -3  13   1   12.90    1.95
  -3  13  -1   13.43    1.89
  13   3  -1   17.31    2.62
  13   3   1   12.34    2.28
  -3  13  -1   15.34    1.84
  -3  13   1   12.28    2.20
  13   3  -2   19.98    2.95
  -3  13   2   12.70    2.45
  13   3   2   16.36    2.62
  13   3  -3   54.83    5.99
  13   3   3   52.75    5.62
  -3  13   3   50.58    5.70
  -3  13  -3   57.58    4.36
  13   3  -4    1.92    1.58
  -3  13   4    2.16    0.56
  13   3   4    2.40    0.68
  13   3   4    2.62    1.42
  -3  13   4    0.38    1.16
  -3  13  -4    2.66    0.64
 -13  -3   4    1.98    0.53
  -3  13   5    4.95    2.09
  -3  13   5    9.83    1.16
  13   3   5    6.60    2.16
  -3  13  -5    9.09    1.18
  13   3   5    7.51    1.24
 -13  -3   5   10.82    1.13
  -3  13   6    1.32    0.58
 -13  -3   6    1.40    0.65
  13   3   6    1.28    0.73
  -3  13  -6    0.62    0.60
 -13  -3   6    1.12    0.59
  -3  13   7   13.35    1.53
  -3  13  -7   15.53    1.63
   3 -13   7   17.26    1.56
 -13  -3   7   17.91    1.60
 -13  -3   7   16.98    1.58
 -13  -3   8    0.31    0.27
   3 -13   8    0.62    0.37
 -13  -3   8    0.53    0.40
  13   3   9    0.64    0.33
 -13  -3   9    0.99    0.28
  13   4   0    2.07    1.30
  -4  13   0   -0.20    0.79
  -4  13   0    0.84    0.71
  -4  13  -1   10.50    1.64
  13   4  -1    9.40    2.07
  13   4   1   11.35    2.15
  -4  13   1   10.49    1.94
  -4  13   1   12.42    1.86
  13   4  -2   72.25    7.10
  13   4   2   70.29    6.87
  -4  13   2   66.19    6.78
  -4  13  -2   85.25    6.43
  13   4  -3   24.64    3.77
  -4  13  -3   28.69    2.44
  -4  13   3   28.65    3.76
  -4  13   4   51.17    4.13
  13   4   4   47.49    5.54
  -4  13  -4   60.03    4.18
  13   4  -4   47.00    5.77
 -13  -4   4   53.54    4.07
  13   4   4   44.43    4.19
  -4  13   4   53.84    5.97
  -4  13  -5    0.37    0.53
  13   4   5   -1.47    1.37
  -4  13   5    1.33    0.52
  13   4  -5   -0.43    1.55
  -4  13   5   -0.42    1.57
  13   4   5    0.39    0.64
 -13  -4   5    0.82    0.51
 -13  -4   6    0.23    0.54
  -4  13  -6    0.38    0.60
  -4  13   6    0.81    0.51
 -13  -4   6    0.46    0.51
 -13  -4   7    3.09    0.61
  -4  13   7    1.94    0.57
  -4  13  -7    2.18    0.64
   4 -13   7    2.10    0.56
 -13  -4   7    2.97    0.67
   4 -13   8    9.82    0.95
 -13  -4   8    9.31    0.99
  13   5   0  357.68   24.35
  -5  13   0  313.62   23.70
  -5  13   0  294.75   23.50
  13   5   1   41.69    4.70
  -5  13  -1   44.21    4.19
  -5  13   1   36.70    4.36
  13   5  -1   48.31    4.91
  -5  13   1   54.48    4.51
  -5  13   2   65.85    5.66
  13   5   2   51.70    5.78
  13   5  -2   64.09    6.25
  -5  13   2   52.51    5.81
  -5  13  -2   66.58    5.44
  -5  13   3   26.59    2.38
  -5  13   3   21.12    3.48
  13   5   3   30.47    3.73
  -5  13  -3   31.52    2.40
  13   5  -3   23.39    3.68
  -5  13   4    8.70    1.04
  13   5  -4    5.80    2.07
  13   5   4    5.12    1.02
  -5  13  -4    9.37    1.02
 -13  -5   4    6.96    0.90
  13   5   4    6.66    1.89
  -5  13   5    0.85    1.48
  -5  13   5    0.52    0.51
  13   5  -5    0.43    1.30
  13   5   5   -0.67    0.68
  -5  13  -5    0.65    0.55
 -13  -5   5    0.19    0.49
 -13  -5   6    8.19    1.04
  -5  13   6    7.14    0.99
  -5  13  -6    6.01    1.01
 -13  -5   6    7.39    0.96
 -13  -5   7    3.42    0.61
   5 -13   7    2.71    0.59
  -5  13   7    3.76    0.69
  -5  13  -7    3.94    0.74
 -13  -5   7    3.95    0.69
   5 -13   8   -0.06    0.26
 -13  -5   8    0.61    0.39
  -6  13   0   -0.18    0.66
  13   6   0    0.53    1.05
  -6  13   0    0.20    0.75
  -6  13  -1    2.28    0.90
  13   6  -1    0.28    1.11
  13   6   1    0.54    1.04
  -6  13   1    1.49    1.12
  -6  13   1    0.59    0.74
  13   6  -2  403.74   32.58
  13   6   2  458.89   32.64
  13   6   2  441.01   31.15
  -6  13   2  469.70   32.18
  -6  13   2  407.72   32.51
  -6  13  -2  404.59   31.74
  -6  13   3   23.85    2.06
  13   6  -3   21.71    3.40
  13   6   3   24.95    3.36
  -6  13   3   23.45    2.05
  -6  13  -3   24.93    2.04
  -6  13   3   22.03    3.37
  -6  13   3   20.43    2.03
  13   6   4   26.34    3.74
  -6  13  -4   33.09    2.49
  13   6   4   27.96    2.59
 -13  -6   4   27.03    2.35
  -6  13   5   36.80    3.14
  -6  13   5   29.89    4.72
   6 -13   5   43.81    4.96
  13   6  -5   30.37    4.69
  -6  13  -5   38.86    3.15
  13   6   5   39.00    3.29
 -13  -6   5   36.76    3.06
 -13  -6   6    8.00    1.03
  -6  13   6    8.46    1.07
  -6  13  -6    6.72    0.99
 -13  -6   6    7.02    0.96
  -6  13   7    0.12    0.42
  -6  13  -7    0.90    0.52
 -13  -6   7    0.55    0.40
   6 -13   7   -0.29    0.40
 -13  -6   7    0.33    0.45
  -6  13   8    2.27    0.44
   6 -13   8    2.30    0.38
 -13  -6   8    3.46    0.53
  13   7   0   41.14    4.36
  -7  13   0   36.57    3.91
  -7  13   0   36.78    3.77
  13   7  -1    1.40    1.11
  13   7   1    0.55    1.09
  -7  13   1    2.22    0.94
  -7  13   1    0.27    1.06
  -7  13  -1    1.08    0.74
  -7  13  -2   11.27    1.71
  -7  13   2    9.65    1.77
  -7  13   2   10.21    1.14
  13   7  -2    5.28    1.77
  -7  13   2    9.62    1.10
  13   7   2    9.64    2.05
  13   7   2   10.68    1.27
  -7  13  -2   12.57    1.11
  -7  13   2    7.32    2.03
  -7  13   3   15.17    1.43
  -7  13   3   11.94    2.07
  -7  13   3   15.66    1.45
  13   7  -3   11.48    2.44
  -7  13  -3   12.01    1.37
  13   7   3   17.90    2.76
  -7  13   3   21.46    3.18
  -7  13   3   13.59    1.43
  -7  13  -4    9.33    1.07
  13   7  -4    8.42    2.33
  13   7   4    7.06    1.15
  13   7   4    7.49    2.04
 -13  -7   4    9.73    1.02
  13   7  -5    9.89    2.58
  -7  13  -5   15.66    1.51
  13   7   5   15.36    1.68
  -7  13   5   15.34    1.52
 -13  -7   5   12.20    1.38
  -7  13   5    9.39    2.66
  -7  13   6   17.51    1.65
  -7  13  -6   13.99    1.58
 -13  -7   6   16.91    1.56
 -13  -7   7    0.52    0.37
  -7  13   7    0.12    0.41
  -7  13  -7   -0.06    0.45
 -13  -7   7    0.36    0.44
   7 -13   7   -0.40    0.38
  -7  13   8    0.86    0.33
 -13  -7   8    0.95    0.36
  -8  13   0   -0.20    0.68
  13   8   0   -0.79    1.14
  -8  13   0   -0.22    0.81
  -8  13  -1    0.38    0.57
  13   8  -1    1.40    1.20
  13   8   1    0.27    1.09
  13   8   1    0.90    0.59
  -8  13   1   -0.06    0.43
  -8  13  -1    0.18    0.41
  -8  13   1    0.28    1.02
  -8  13  -1    0.57    0.35
  -8  13   2   93.72    6.84
  -8  13  -2  107.68    6.90
  -8  13   2   91.18    6.81
  13   8   2   90.49    8.16
  13   8  -2   72.01    8.00
  13   8   2   68.83    6.83
  -8  13  -2   95.42    6.75
  -8  13   2  106.78    8.74
  -8  13  -2   88.24    7.55
  -8  13   2   91.53    7.83
  -8  13  -3  100.89    7.26
  -8  13   3   98.91    7.27
  13   8  -3   92.83    8.92
  13   8   3  111.31    9.01
  -8  13   3   87.50    8.97
  -8  13   3   87.56    7.18
  -8  13   3  105.24    8.41
  13   8   4    1.94    0.71
  13   8   4    0.34    1.19
  -8  13   4    2.08    0.60
  13   8  -4    3.38    1.63
 -13  -8   4    3.14    0.59
  -8  13  -4    1.65    0.53
  -8  13   5   58.21    4.53
  -8  13  -5   57.37    4.46
  13   8   5   56.21    4.62
 -13  -8   5   55.08    4.40
  -8  13   6    0.65    0.49
  -8  13  -6    0.51    0.48
 -13  -8   6   -0.18    0.47
   8 -13   7    2.73    0.51
 -13  -8   7    2.68    0.54
  -8  13   7    3.47    0.66
  -8  13  -7    2.65    0.58
 -13  -8   7    3.52    0.62
  -8  13   8    0.42    0.29
  13   8   8    0.21    0.34
 -13  -8   8    0.03    0.30
  -9  13   0    4.12    1.18
  -9  13   0    2.79    0.51
  13   9   0    3.69    1.36
  -9  13   0    2.55    0.56
  -9  13   0    3.57    1.21
  -9  13  -1  148.49   10.06
  -9  13   1  148.43   10.17
  -9  13  -1  151.69   10.17
  13   9   1  121.68   11.30
  13   9   1  122.04   10.20
  -9  13  -1  108.91   10.76
  -9  13   1  107.75   11.23
  13   9  -1  127.73   11.36
  -9  13   2  217.33   15.17
  -9  13  -2  194.81   15.13
  -9  13   2  211.45   15.14
  13   9   2  208.17   16.54
  13   9  -2  178.45   16.45
  -9  13  -2  183.24   15.02
  -9  13   2  190.81   16.82
  -9  13  -2  218.93   16.04
  -9  13   2  229.11   16.37
  -9  13   3   16.29    2.41
  13   9   3   13.77    2.64
  -9  13   3   18.16    1.63
  -9  13   3   14.21    1.54
  -9  13  -3   21.32    1.71
  13   9   3   13.52    1.65
  13   9  -3   16.16    2.78
  -9  13   3   12.82    2.88
  -9  13   4   18.81    1.75
  13   9  -4   15.92    3.18
  -9  13   4   18.74    3.40
  13   9   4   14.74    1.73
 -13  -9   4   20.04    1.63
   9 -13   4   20.41    3.27
  -9  13  -5    0.68    0.51
  13   9   5    0.97    0.63
 -13  -9   5    0.46    0.42
  -9  13   6    1.14    0.54
  -9  13  -6    1.06    0.51
 -13  -9   6    0.79    0.48
 -13  -9   7    6.40    0.84
  -9  13   7    8.52    0.98
   9 -13   7    7.25    0.79
 -13  -9   7    9.41    0.92
  -9  13   8    0.83    0.32
  -9  13   8    0.78    2.04
 -13  -9   8    0.46    0.30
 -10  13   0   -0.22    0.66
  13  10   0   -0.77    0.92
 -10  13   0   -0.05    0.37
  13  10   0    0.23    0.52
 -10  13   0    0.19    0.39
 -10  13   0   -1.25    0.96
 -10  13   1    4.57    0.68
  10 -13   1    5.44    0.87
  13  10  -1    4.97    1.56
  13  10   1    4.62    1.42
  13  10   1    7.07    0.99
 -10  13   1    5.43    0.80
 -10  13  -1    6.19    0.83
 -10  13  -1    4.81    0.69
 -10  13   1    4.93    1.64
 -10  13  -1    3.10    1.04
 -10  13   2    3.33    1.23
  13  10   2    6.23    1.62
 -10  13  -2    3.40    1.10
 -10  13   2    4.29    0.71
 -10  13   2    4.00    1.85
  10 -13   2    3.90    0.83
  13  10   2    3.81    0.92
 -10  13   2    4.68    0.71
 -10  13  -2    4.78    0.77
 -10  13  -2    5.15    0.69
  13  10  -2    1.44    1.45
 -10  13   3   57.93    5.16
 -10  13   3   69.71    5.25
  13  10   3   60.78    6.38
  13  10  -3   52.24    6.39
 -10  13   3   60.03    6.96
 -10  13   3   69.92    6.35
  13  10   4  137.55    8.17
 -13 -10   4   95.30    7.75
  13  10   4   98.11    7.95
 -10  13   4   85.57    9.72
  10 -13   4  124.10   10.05
 -10  13   4  106.09    7.94
 -13 -10   5   13.21    1.33
 -10  13   6    0.91    0.51
 -13 -10   6    0.38    0.44
 -13 -10   7    2.69    0.50
 -10  13   7    2.67    0.61
 -13 -10   7    4.17    0.60
 -10  13   8   -0.34    0.24
 -13 -10   8    0.17    0.26
 -11  13   0    2.20    0.47
  13  11   0    1.65    0.60
 -11  13   0    0.92    0.52
 -11  13   0    0.45    0.69
 -11  13   1    1.39    0.44
 -11  13   1    2.28    0.48
  11 -13   1    1.74    0.64
 -11  13  -1    0.43    0.67
  13  11   1    2.02    0.68
 -11  13   1    1.66    0.50
 -11  13  -1    2.28    0.53
 -11  13  -1    2.28    0.51
  13  11   2    0.53    0.68
  11 -13   2    1.55    0.68
 -11  13   2    0.75    0.42
 -11  13   2    0.98    1.01
 -11  13  -2    0.41    0.72
 -11  13   2   -0.07    0.50
 -11  13  -2    0.20    0.48
 -11  13  -2    0.35    0.38
 -11  13   3   31.56    3.11
 -11  13  -3   46.97    3.27
 -11  13   3   39.71    3.21
 -11  13   3   39.56    5.11
 -11  13   3   42.53    4.41
  11 -13   3   38.16    4.53
 -11  13   4   24.12    2.19
  13  11   4   25.56    2.34
 -13 -11   4   22.84    2.03
 -13 -11   5    0.50    0.46
 -11  13   6    2.51    0.63
 -13 -11   6    1.77    0.53
 -11  13   7    0.53    0.40
 -13 -11   7    0.57    0.29
 -13 -11   7    0.45    0.34
 -13 -11   8    0.02    0.22
 -12  13   0   -0.14    0.43
  13  12   0    0.08    0.54
 -12  13   0    0.35    0.37
 -12  13   0    0.47    0.81
 -12  13  -1    7.60    0.96
 -12  13   1    8.19    1.01
  12 -13   1    6.05    1.03
 -12  13   1    5.70    0.82
 -12  13   1    7.67    0.86
  13  12   1    7.94    1.11
 -12  13  -1    6.48    0.83
 -12  13  -1    4.69    1.29
 -12  13   2    1.92    0.55
  12 -13   2    1.02    0.68
  13  12   2    2.55    0.79
 -12  13   2    3.74    0.65
 -12  13  -2    3.64    0.62
 -12  13   2    2.28    1.16
 -12  13  -2    1.29    0.79
 -12  13   3  346.25   22.81
 -12  13  -3  310.82   22.75
 -12  13   3  301.61   22.77
 -12  13   3  293.45   23.93
 -12  13   3  271.85   24.79
  12 -13   3  322.81   24.37
 -12  13   4    3.63    0.75
  13  12   4    4.16    0.92
 -13 -12   4    4.15    0.64
 -12  13   5   13.53    1.38
 -13 -12   5   11.22    1.23
 -12  13   6    3.37    0.66
 -13 -12   6    2.43    0.55
 -12  13   7    0.44    0.37
 -13 -12   7    0.93    0.37
 -13  13   0   30.97    2.43
  13  13   0   24.88    2.45
 -13  13   0   26.39    2.26
 -13  13   0   24.65    3.23
 -13  13  -1    4.56    0.67
  13 -13   1    3.73    0.87
 -13  13  -1    3.26    1.14
 -13  13   1    3.90    0.77
  13  13   1    3.28    0.82
 -13  13  -1    5.06    0.79
 -13  13   1    4.44    0.68
 -13  13   2   18.33    1.85
 -13  13   2   20.05    1.84
  13 -13   2   20.28    2.09
  13  13   2   15.90    1.95
 -13  13  -2   21.79    1.92
 -13  13  -2   25.75    2.88
 -13  13   2   21.27    2.83
 -13  13   3   14.70    1.41
 -13  13   3   12.87    1.40
 -13  13   3   10.13    2.07
 -13  13  -3   14.42    1.39
 -13  13   4   20.22    1.96
  13  13   4   21.50    2.09
 -13  13   5    1.57    0.55
 -13 -13   5    1.14    0.47
 -13 -13   6   11.48    1.14
 -13  13   7    1.58    0.43
 -13 -13   7    1.84    0.40
 -14  13   0    0.79    0.45
 -14  13   0    0.14    0.46
  13  14   0    0.09    0.58
 -14  13   0   -0.75    0.90
 -14  13   1   49.75    3.98
  14 -13   1   53.36    4.17
 -14  13  -1   54.50    3.87
 -14  13   1   47.83    3.82
  13  14   1   48.59    4.08
 -14  13  -1   44.39    3.91
 -14  13  -1   41.21    4.77
 -14  13  -2   53.48    4.36
 -14  13   2   57.44    4.35
  14 -13   2   57.01    4.60
 -14  13   2   52.96    4.22
 -14  13   2   51.84    4.35
 -14  13   2   48.55    5.35
  13  14   2   67.96    4.66
 -14  13  -2   48.41    5.17
 -14  13   3    1.43    0.54
 -14  13   3    0.27    0.52
 -14  13  -3    1.34    0.57
 -14  13   4   13.85    1.52
  13  14   4   17.37    1.74
 -14  13   5    7.24    0.99
 -13 -14   5    7.32    0.88
 -13 -14   6    5.25    0.69
 -14  13   7    0.12    0.31
 -13 -14   7    0.51    0.30
  12  14   0   31.68    2.48
 -14  12   0   28.63    2.20
 -14  12   0   25.61    3.08
 -14  12   1    1.28    0.42
  14 -12   1    1.59    0.74
 -14  12   1    1.86    0.57
 -14  12  -1    1.42    0.56
  12  14   1    0.27    0.57
  12  14  -1    1.17    0.58
 -14  12  -1    0.88    0.77
 -14  12   1    0.24    0.88
 -14  12   2    9.58    1.93
  14 -12   2   12.70    1.51
 -14  12  -2    9.69    1.20
  12  14   2   11.32    1.41
 -14  12   2    8.70    1.14
 -14  12  -2   10.44    1.82
 -14  12   2   12.41    1.26
 -14  12   3    3.94    1.38
 -14  12   3    2.07    0.61
  14 -12   3    3.06    0.96
 -14  12   3    3.13    0.62
 -14  12  -3    2.47    0.58
 -14  12   4   16.09    1.56
  12  14   4   12.38    1.58
 -12 -14   4   14.51    1.38
 -14  12   5    1.07    0.51
 -12 -14   5    1.03    0.51
 -12 -14   6    0.48    0.39
 -14  12   7    0.31    0.33
 -12 -14   7    0.03    0.30
 -14  11   0   -0.13    0.42
  11  14   0    0.17    0.53
 -14  11   1    2.72    0.52
 -14  11   1    3.28    1.07
  14 -11   1    1.36    0.71
 -14  11   1    2.71    0.59
 -14  11  -1    2.34    0.59
  11  14   1    2.15    0.73
  11  14  -1    1.64    0.64
 -14  11   2    5.17    0.79
 -14  11   2    3.54    1.27
  14 -11   2    3.72    0.97
 -14  11   2    4.68    0.71
 -14  11  -2    4.78    0.71
  11  14   2    4.72    1.01
 -14  11   3   25.93    2.15
 -14  11   3   20.14    2.11
  14 -11   3   25.18    2.46
 -14  11  -3   25.58    2.12
 -14  11   3   22.98    3.05
 -14  11   4    9.54    1.19
  11  14   4    9.95    1.33
 -11 -14   4    9.05    1.06
 -14  11   5   15.18    1.49
  11  14   5   12.85    1.49
 -11 -14   5   13.49    1.37
 -11 -14   6    0.57    0.44
 -14  11   7    6.12    0.79
 -11 -14   7    6.66    0.75
  10  14   0    5.23    0.95
 -14  10   0    8.25    0.93
  10  14   1   31.46    2.64
  10  14  -1   31.83    2.59
 -14  10  -1   26.27    2.38
 -14  10   1   25.45    2.39
 -14  10   2   44.21    3.22
  14 -10   2   40.49    3.39
 -14  10   2   40.98    4.15
 -14  10   2   43.21    3.20
 -14  10  -2   38.22    3.15
 -14  10   3    4.68    0.80
  14 -10   3    4.12    1.05
  10  14   3    2.85    4.32
 -14  10   3    2.23    0.65
 -14  10  -3    1.90    0.61
  10  14   3    3.65    0.98
 -14  10   3    4.46    1.28
 -14  10   4   53.81    4.21
 -10 -14   4   50.04    4.07
  10  14   4   63.56    4.42
 -14  10   5    7.12    1.07
  10  14   5    7.16    1.06
 -10 -14   5    8.26    0.98
  10  14   6   -0.31    3.28
 -10 -14   6    0.56    0.46
 -14  10   7    8.18    0.90
 -10 -14   7    6.51    0.80
 -14  10   8    1.57    0.34
 -10 -14   8    2.67    0.37
 -14   9   0   -0.12    0.43
  14  -9   0    0.62    0.95
   9  14   0   -0.49    0.56
 -14   9  -1    0.42    0.40
  14  -9  -1    0.95    1.19
  14  -9   1    0.31    1.03
   9  14  -1    0.16    0.51
   9  14   1    0.79    0.61
 -14   9   1    0.91    0.46
 -14   9   2    0.51    0.42
  14  -9  -2   -0.33    1.07
  14  -9   2    0.09    0.59
 -14   9  -2    0.48    0.45
  14  -9   2    0.31    1.08
   9  14   2   -0.09    0.61
 -14   9   2    0.48    0.39
 -14   9   3  135.42   10.35
 -14   9  -3  149.08   10.30
  14  -9   3  132.08   11.84
  14  -9   3  144.11   10.59
  14  -9  -3  110.58   11.80
   9  14   3  128.45   10.48
  14  -9   3  143.30   10.46
  -9 -14   3  135.73   10.22
 -14   9   3  146.69   11.38
 -14   9   3  156.75   10.33
   9  14   4   14.93    1.76
 -14   9   4   15.98    1.65
  14  -9   4   15.01    1.73
  -9 -14   4   15.26    1.54
 -14   9   4   17.91    1.64
  14  -9   4   15.75    2.67
 -14   9   5   51.91    3.91
   9  14   5   46.47    3.88
  -9 -14   5   50.59    3.80
 -14   9   6    2.36    0.65
  -9 -14   6    2.86    0.65
 -14   9   7    0.33    0.39
   9  14   7    0.25    3.01
  -9 -14   7    0.92    0.41
 -14   9   8   -0.27    0.27
  -9 -14   8    0.06    0.25
  14  -8   0  184.25   14.87
   8  14   0  173.81   13.38
 -14   8   0  186.58   13.25
  14  -8   1    4.03    1.64
  14  -8  -1    4.42    1.62
 -14   8   1    4.79    0.72
 -14   8  -1    4.36    0.71
   8  14  -1    5.26    0.88
   8  14   1    5.38    0.91
 -14   8   2   -0.19    0.43
  14  -8  -2    0.33    1.07
  14  -8   2    0.61    0.66
 -14   8   2    0.29    0.41
   8  14   2    0.74    3.57
  14  -8   2    0.31    1.00
 -14   8  -2    0.86    0.47
 -14   8   3    3.89    0.71
  14  -8  -3    1.11    1.30
  14  -8   3    2.78    0.88
 -14   8   3    3.66    0.65
 -14   8  -3    2.73    0.64
  14  -8   3    1.64    1.33
   8  14   3    4.42    0.90
  -8 -14   3    3.40    0.61
 -14   8   3    4.17    0.71
 -14   8   3    4.55    1.20
   8  14   4   26.73    2.57
  14  -8  -4   24.42    3.92
  14  -8   4   25.81    3.74
 -14   8   4   29.93    2.49
  14  -8   4   29.59    2.61
  -8 -14   4   24.68    2.33
 -14   8   4   30.18    2.44
  14  -8   4   22.72    3.47
 -14   8   5    2.61    0.75
   8  14   5    3.25    0.81
   8  14  -5    1.04    0.54
  14  -8   5    1.38    0.72
  -8 -14   5    2.56    0.64
 -14   8   6    1.89    0.61
 -14   8   6    1.53    0.61
  -8 -14   6    2.06    0.58
 -14   8   7    0.14    0.41
 -14   8   7    0.23    0.40
  -8 -14   7    0.59    0.40
 -14   8   8    5.18    0.59
  14  -8   8    3.84    0.56
  -8 -14   8    5.23    0.60
 -14   7   0    0.16    0.36
  14  -7   0    0.30    1.04
 -14   7   1    4.17    0.61
 -14   7  -1    3.68    0.58
  14  -7   1    0.93    1.39
   7  14   1    3.66    0.88
  14  -7  -1    5.02    1.62
 -14   7   2  164.46   11.68
 -14   7  -2  161.55   11.63
  14  -7   2  145.96   13.10
  14  -7  -2  159.76   13.38
  14  -7   2  140.05   11.78
 -14   7   2  162.62   11.63
 -14   7   2  163.54   11.64
 -14   7   3   30.18    2.62
  14  -7   3   29.07    3.94
  14  -7   3   33.94    2.85
  14  -7  -3   30.31    4.13
   7  14   3   33.62    2.83
 -14   7  -3   31.27    2.55
  14  -7   3   23.68    3.35
 -14   7   3   33.71    2.61
 -14   7   3   27.82    3.19
 -14   7   3   27.98    2.52
  14  -7  -4   45.78    6.26
   7  14   4   66.83    4.92
   7  14  -4   61.42    4.72
  14  -7   4   58.83    4.88
  14  -7   4   58.53    6.34
  -7 -14   4   59.80    4.67
  14  -7   4   55.37    6.04
 -14   7   4   59.37    4.70
 -14   7   4   60.96    4.78
 -14   7   5   48.52    4.21
   7  14   5   42.49    4.16
   7  14  -5   56.35    4.22
  14  -7   5   57.55    4.40
  -7 -14   5   60.31    4.22
 -14   7   5   52.19    4.17
 -14   7   6   34.45    3.15
   7  14  -6   36.59    3.12
  -7 -14   6   42.82    3.16
 -14   7   7   14.72    1.44
  -7 -14   7   15.97    1.43
 -14   7   7   13.35    1.38
 -14   7   8    1.33    0.34
   7  14   8    0.71    2.48
  -7 -14   8    0.70    0.33
  14  -6   0   10.71    2.37
   6  14  -1    4.63    0.84
  14  -6  -1    4.05    1.58
  14  -6   1    3.98    1.63
   6  14   1    2.18    0.69
   6  14   2   23.63    2.15
 -14   6   2   23.54    1.97
  14  -6  -2   19.73    3.20
  14  -6   2   17.00    2.02
  14  -6   2   21.74    3.22
 -14   6   2   21.76    1.90
 -14   6  -2   23.72    1.93
 -14   6   2   22.54    1.92
 -14   6   3   11.24    1.22
 -14   6   3    9.15    1.08
  14  -6  -3    8.20    2.36
  14  -6   3   12.45    1.44
   6  14   3    9.28    1.27
   6  14   3   12.44    1.43
  14  -6   3   12.51    2.49
 -14   6   3   11.20    1.16
  14  -6   3    9.31    1.86
 -14   6  -3   10.24    1.10
 -14   6   4   60.11    4.63
  14  -6  -4   62.53    6.77
   6  14   4   54.88    4.63
  14  -6   4   58.95    6.29
 -14   6   4   58.66    4.56
   6  14   4   60.47    4.74
   6  14  -4   57.71    4.57
  14  -6   4   61.21    4.78
  14  -6   4   44.48    5.76
  -6 -14   5    3.66    0.73
   6  14   5    2.75    0.69
   6  14   5    3.32    0.77
   6  14  -5    2.63    0.73
  14  -6   5    4.55    0.92
 -14   6   5    3.33    0.73
 -14   6   6    4.57    0.83
   6  14  -6    5.58    0.84
  -6 -14   6    4.65    0.81
 -14   6   7    3.30    0.66
   6  14  -7    1.27    0.53
  -6 -14   7    2.54    0.59
 -14   6   7    2.86    0.62
 -14   6   8    6.53    0.73
  -6 -14   8    7.12    0.77
  14  -5   0   -0.59    0.95
  14  -5   1   19.52    3.06
  14  -5  -1   21.44    3.12
  14  -5   2  142.79   11.28
   5  14   2  116.63    9.60
  14  -5  -2  118.60   11.11
   5  14   2  139.39    9.74
   5  14  -2  133.42    9.70
 -14   5   2  129.50    9.45
 -14   5   2  120.64    9.49
 -14   5   3   12.00    1.27
   5  14   3   11.78    1.34
  14  -5  -3   11.25    2.51
  14  -5   3   11.19    2.36
   5  14   3    9.22    1.33
 -14   5   3   11.78    1.17
 -14   5   3   11.79    1.20
 -14   5  -3   11.90    1.19
  14  -5   3   10.79    2.06
 -14   5   4    0.60    0.43
  14  -5  -4    1.28    1.48
   5  14   4    0.39    0.47
  14  -5   4    0.72    1.16
  14  -5   4    0.19    0.61
   5  14   4    0.17    0.56
   5  14  -4    0.41    0.55
  14  -5   4    0.62    1.12
 -14   5   4    0.25    0.43
   5  14   5    3.07    0.73
  14  -5   5    4.04    1.82
   5  14  -5    4.99    0.87
   5  14   5    2.34    0.71
  -5 -14   5    3.22    0.68
  14  -5   5    3.63    0.88
 -14   5   5    4.23    0.76
 -14   5   6   26.25    2.25
   5  14  -6   22.40    2.17
  -5 -14   6   23.51    2.14
 -14   5   7   16.78    1.57
   5  14  -7   16.37    1.55
  -5 -14   7   14.29    1.49
 -14   5   8    3.58    0.55
 -14   5   8    3.64    0.54
  14  -4   0    6.74    1.85
  14  -4  -1   13.93    2.44
  14  -4   1   11.23    2.40
   4  14   2    1.61    0.58
  14  -4   2    1.54    1.23
  14  -4   2    1.28    0.58
 -14   4   3   29.44    2.40
  14  -4   3   27.14    3.71
  14  -4  -3   26.00    3.89
   4  14  -3   25.60    2.49
   4  14   3   20.48    2.37
   4  14   3   35.94    2.66
   4  14  -3   31.10    2.40
  14  -4   3   23.89    3.30
 -14   4   3   25.88    2.29
   4  14   3   29.51    2.50
  14  -4  -4    5.94    1.94
  14  -4   4    5.78    1.94
  14  -4   4    6.52    1.13
   4  14   4    8.14    1.10
   4  14  -4    8.51    1.03
 -14   4   4    8.19    1.05
   4  14   4    7.15    1.04
 -14   4   4    6.59    0.92
  14  -4   4    4.91    1.65
  14  -4  -5   -0.47    1.57
   4  14   5    0.44    0.54
  14  -4   5    1.95    1.36
   4  14   5    1.07    0.52
 -14   4   5    0.72    0.51
  14  -4   5    0.10    0.70
   4  14  -5    1.12    0.61
  -4 -14   6    3.64    0.75
 -14   4   6    3.68    0.78
   4  14  -6    4.40    0.80
 -14   4   6    4.50    0.77
 -14   4   7    1.25    0.55
  -4 -14   7    0.65    0.52
   4  14  -7    0.76    0.54
 -14   4   8   37.47    2.69
 -14   4   8   34.65    2.69
  14  -3   0    0.29    1.13
  14  -3  -1    8.11    2.03
  14  -3   1    7.83    1.92
   3  14   2    3.20    1.30
   3  14   2    5.59    0.85
  14  -3  -2    4.09    1.74
  14  -3   2    3.35    1.61
   3  14   3    1.18    0.48
  14  -3  -3   -0.38    1.32
   3  14   3    0.92    0.51
  14  -3   3    0.70    0.63
  14  -3   3    0.33    1.10
 -14   3   3    0.57    0.39
   3  14  -3    1.08    0.47
 -14   3   3    0.90    0.48
 -14   3   4   46.18    3.36
  14  -3  -4   35.41    4.96
  14  -3   4   33.71    4.60
   3  14   4   40.01    3.38
   3  14  -4   43.61    3.32
   3  14   4   36.63    4.71
  14  -3   4   33.81    3.37
 -14   3   4   41.92    3.24
   3  14   4   35.72    3.28
  14  -3  -5    0.46    1.42
  14  -3   5    1.56    1.25
   3  14   5    1.21    0.59
   3  14   5    1.89    1.36
   3  14  -5    0.30    0.61
  14  -3   5    1.32    0.77
 -14   3   5    1.57    0.58
   3  14   5    1.39    0.55
   3  14   6    2.68    0.67
 -14   3   6    2.98    0.76
 -14   3   6    3.81    0.75
   3  14  -6    4.93    0.82
  14  -3   6    4.31    0.98
  -3 -14   6    3.36    0.73
 -14   3   7    0.20    0.47
   3  14  -7   -0.45    0.47
 -14   3   8   31.00    2.67
  -3 -14   8   37.36    2.75
 -14   3   8   35.84    2.73
  14  -2   0  162.74   13.42
  14  -2   1    5.40    1.55
  14  -2  -1    4.37    1.62
   2  14   1    2.81    1.36
  14  -2  -2   55.34    5.97
  14  -2   2   52.78    5.70
   2  14   2   60.35    5.78
 -14   2   3   26.67    2.51
   2  14   3   29.93    2.60
  14  -2   3   31.17    4.01
  14  -2   3   29.80    2.69
   2  14  -3   28.82    2.52
 -14   2   3   33.74    2.50
  14  -2  -3   30.71    4.16
  14  -2  -4   37.61    5.12
   2  14   4   39.04    3.42
  14  -2   4   45.90    5.04
   2  14   4   38.08    3.45
 -14   2   4   39.36    3.40
   2  14  -4   41.30    3.43
  14  -2   4   40.80    3.57
   2  14   4   43.34    4.99
 -14   2   4   47.40    3.39
  14  -2  -5   44.86    5.86
   2  14   5   51.93    3.96
  14  -2   5   44.08    5.48
   2  14   5   39.99    3.82
   2  14  -5   51.43    3.95
   2  14   5   43.98    5.45
  14  -2   5   53.64    4.12
 -14   2   5   49.57    3.84
 -14   2   6   -0.08    0.49
   2  14   6    1.50    0.54
   2  14  -6    1.35    0.62
  14  -2   6    0.50    0.73
 -14   2   6    0.40    0.54
 -14   2   7   14.26    1.49
   2  14  -7   15.21    1.49
 -14   2   8   15.94    1.47
  -2 -14   8   17.64    1.53
 -14   2   8   18.00    1.52
  14  -1   0   -0.29    1.08
  14  -1  -1    7.45    1.95
  14  -1   1    5.90    1.69
   1  14   1    6.01    1.59
  14  -1  -2    1.72    1.48
  14  -1   2    0.30    1.14
   1  14   2   -0.28    1.06
  14  -1  -3   49.22    5.74
  14  -1   3   44.81    5.32
   1  14   3   52.86    6.08
   1  14   3   56.17    4.11
   1  14   3   50.69    5.49
  14  -1   3   47.66    4.17
 -14   1   3   50.73    3.94
   1  14   4   23.82    2.18
  14  -1  -4   17.02    3.39
   1  14   4   21.66    2.17
  14  -1   4   22.34    3.45
  14  -1   4   21.52    2.26
   1  14   4   28.01    3.72
 -14   1   4   28.76    2.12
 -14   1   4   22.77    2.14
   1  14   5    0.46    0.48
   1  14   5    2.30    1.43
  14  -1   5    1.92    1.48
 -14   1   5    0.97    0.56
  14  -1   5    0.50    0.72
  14  -1  -5    0.91    1.58
 -14   1   5    1.29    0.55
 -14   1   6    1.65    0.65
 -14   1   6    0.98    0.65
   1  14   6    1.53    0.57
  14  -1   6    1.80    0.80
 -14   1   7   29.95    2.64
  -1 -14   7   30.64    2.62
 -14   1   7   33.18    2.64
 -14   1   8    2.79    0.47
  -1 -14   8    2.44    0.53
  14   0   0    4.30    1.53
   0  14   0    2.66    1.07
  14   0   1  302.46   23.13
   0  14   1  283.07   22.82
  14   0  -1  322.12   23.46
  14   0  -2   49.45    5.57
  14   0   2   57.93    5.59
   0  14   2   49.49    5.32
  14   0  -3    3.40    1.56
  14   0   3    2.53    1.38
   0  14  -3    2.76    0.61
  14   0   3    1.94    0.68
   0  14   3    1.98    0.56
   0  14   3    5.43    1.72
 -14   0   3    2.89    0.53
  14   0  -4    2.48    1.64
   0  14   4   -0.37    1.23
  14   0   4    2.07    1.42
  14   0   4    2.08    0.72
   0  14   4    1.84    0.60
   0  14   4    1.02    0.53
   0  14  -4    1.37    0.61
 -14   0   4    2.05    0.54
   0  14   5    5.63    0.95
 -14   0   5    6.80    1.01
 -14   0   5    8.23    0.98
  14   0   5    9.88    2.37
   0  14   5    6.23    2.01
  14   0   5    6.77    1.13
  14   0  -5    3.60    2.05
   0  14  -5    7.31    1.04
   0  14  -6   18.09    1.84
 -14   0   6   21.23    1.90
  14   0   6   18.34    1.95
   0  14   6   16.10    1.76
 -14   0   6   19.04    1.78
   0  14  -7   47.32    3.96
   0 -14   7   50.08    3.94
 -14   0   7   51.61    3.97
 -14   0   7   49.57    3.93
 -14   0   8    1.33    0.38
   0 -14   8    1.80    0.48
  14   0   9    0.64    0.29
  -1  14   0    0.81    0.89
  -1  14   1   63.41    6.06
  -1  14   2    4.80    1.53
  -1  14   3    0.74    0.47
  -1  14   3    0.78    0.45
  -1  14  -3    1.26    0.47
  -1  14   3   -0.33    1.13
 -14  -1   3    1.05    0.38
  -1  14   4   73.96    5.97
  -1  14  -4   79.11    5.98
  -1  14   4   72.04    7.61
 -14  -1   4   80.78    5.91
 -14  -1   5    0.56    0.54
  -1  14   5    0.62    0.50
  -1  14   5    0.40    1.34
  -1  14  -5    0.08    0.59
 -14  -1   5    0.38    0.49
 -14  -1   6   22.99    2.03
  -1  14   6   17.25    1.91
  -1  14  -6   21.05    2.00
 -14  -1   6   22.59    1.97
   1 -14   7    6.07    0.88
 -14  -1   7    6.91    0.91
  -1  14   7    5.61    0.80
  -1  14  -7    6.02    0.90
 -14  -1   7    5.25    0.85
 -14  -1   8    3.66    0.52
   1 -14   8    3.27    0.55
  14   2   0  494.39   34.29
  -2  14   0  431.01   33.52
  14   2  -1    0.62    1.30
  14   2   1    0.28    1.11
  -2  14   1   -0.25    1.05
  14   2  -2    9.62    2.22
  14   2   2    6.13    1.72
  -2  14   2    4.64    1.64
  -2  14   3   11.72    1.22
  14   2  -3    7.58    2.30
  -2  14   3    8.34    2.18
  14   2   3   10.70    2.30
  -2  14  -3    9.55    1.11
  -2  14   3   11.14    1.20
 -14  -2   3    9.10    1.02
  -2  14   4   31.63    2.51
  14   2   4   27.35    3.80
  14   2  -4   26.40    4.05
  -2  14  -4   27.48    2.44
  14   2   4   22.53    2.49
 -14  -2   4   30.22    2.38
 -14  -2   5   24.82    2.19
  14   2  -5   18.39    3.55
  -2  14   5   23.46    2.17
  14   2   5   26.23    3.73
  -2  14  -5   23.03    2.15
  14   2   5   20.53    2.23
  -2  14   5   22.00    3.61
 -14  -2   5   24.05    2.09
 -14  -2   6    8.18    1.10
  -2  14   6    8.10    1.06
  -2  14  -6    6.14    1.02
 -14  -2   6    9.38    1.07
  14   2   6    5.86    1.15
 -14  -2   7    0.31    0.43
  -2  14   7    0.59    0.44
  -2  14  -7    1.02    0.53
   2 -14   7    0.70    0.48
 -14  -2   7    0.57    0.45
 -14  -2   8   11.89    1.14
 -14  -2   8   14.86    1.24
   2 -14   8   12.66    1.19
  14   3   0   -0.29    1.20
  -3  14   0   -0.62    0.82
  14   3   1  331.28   22.99
  -3  14   1  282.49   22.51
  14   3  -1  277.02   22.86
  -3  14   2    0.43    0.42
  14   3  -2    0.69    1.05
  14   3   2    2.36    1.24
  -3  14   2    1.47    1.24
  14   3   3   10.16    2.18
  -3  14  -3    8.80    1.02
  -3  14   3    8.35    1.07
  -3  14   3    6.15    1.87
  14   3  -3    5.70    1.99
 -14  -3   3    9.34    0.95
  -3  14   3    7.83    1.05
  -3  14   4   14.83    1.48
  14   3  -4    8.69    2.55
  14   3   4   12.75    2.58
  -3  14  -4   14.79    1.46
  14   3   4   13.75    1.58
 -14  -3   4   12.30    1.33
  14   3  -5   61.17    7.70
  -3  14   5   78.06    5.99
  14   3   5   64.59    7.44
  -3  14  -5   84.64    6.03
  -3  14   5   58.43    7.44
  14   3   5   77.75    6.11
 -14  -3   5   79.51    5.91
 -14  -3   6   16.92    1.65
  -3  14   6   13.68    1.57
  -3  14  -6   15.50    1.61
  14   3   6   16.86    1.81
 -14  -3   6   15.28    1.53
 -14  -3   7    1.03    0.47
  -3  14   7    1.14    0.47
 -14  -3   7    1.66    0.53
  -3  14  -7   -0.13    0.50
   3 -14   7    0.73    0.47
 -14  -3   8    1.69    0.35
 -14  -3   8    0.99    0.41
   3 -14   8    0.71    0.36
  -4  14   0    3.92    1.12
  14   4   0    4.60    1.48
  -4  14   0    2.31    1.02
  -4  14  -1   -0.18    0.74
  14   4  -1   -0.31    1.10
  14   4   1    0.29    1.00
  -4  14   1    1.29    1.14
  -4  14   1    0.61    0.81
  -4  14   2   20.56    1.78
  14   4   2   20.26    2.95
  14   4  -2   17.82    3.11
  -4  14   2   12.74    2.55
  -4  14   3    2.14    0.54
  14   4  -3    1.14    1.27
  14   4   3    0.32    1.29
  -4  14  -3    2.76    0.60
  -4  14   3    1.99    0.54
  -4  14   3    1.10    0.50
  -4  14   3   -0.35    1.11
 -14  -4   3    1.83    0.45
  -4  14   4    4.54    0.79
  14   4  -4    3.74    1.77
  14   4   4    4.28    0.89
  14   4   4    4.86    1.70
  -4  14  -4    4.30    0.77
 -14  -4   4    4.38    0.70
  14   4  -5    2.69    1.69
  -4  14  -5    1.70    0.66
  14   4   5    4.87    1.85
  -4  14   5    2.12    1.60
  14   4   5    3.34    0.89
  -4  14   5    3.71    0.77
 -14  -4   5    2.97    0.69
 -14  -4   6    0.69    0.59
  -4  14   6    0.60    0.55
  -4  14  -6   -0.15    0.55
 -14  -4   6    0.56    0.47
 -14  -4   7   -0.06    0.40
  -4  14   7   -0.30    0.40
  -4  14  -7    0.59    0.51
   4 -14   7   -0.53    0.46
 -14  -4   7   -0.05    0.44
 -14  -4   8    0.38    0.25
  -4  14   8   -0.22    2.67
   4 -14   8    0.68    0.29
 -14  -4   8    0.72    0.37
  14   5   0   -0.29    1.00
  -5  14   0   -0.65    0.89
  -5  14   0   -0.19    0.69
  -5  14  -1    2.03    0.87
  14   5  -1    0.92    1.34
  -5  14   1    2.59    1.13
  14   5   1    1.76    1.21
  -5  14   1    3.50    1.06
  -5  14   2   35.99    3.11
  -5  14  -2   40.93    3.18
  14   5   2   38.78    4.48
  -5  14  -2   41.00    3.06
  -5  14   2   38.67    3.12
  -5  14   2   32.67    3.15
  14   5  -2   42.44    4.79
  -5  14   2   37.79    4.42
  -5  14  -2   41.26    3.89
  -5  14   3   11.72    1.21
  -5  14   3   13.36    1.27
  -5  14  -3   10.97    1.24
  -5  14   3   11.50    2.37
  14   5   3    9.51    2.25
  -5  14   3    8.20    1.12
  14   5  -3    6.47    2.01
  -5  14   4    5.20    0.83
  14   5  -4    2.08    1.47
  14   5   4    3.41    0.83
  14   5   4    3.85    1.57
  -5  14  -4    3.67    0.76
 -14  -5   4    4.28    0.68
  -5  14   5    1.09    0.59
  -5  14  -5    1.97    0.64
  14   5   5    0.59    0.68
 -14  -5   5    1.40    0.57
 -14  -5   6    8.41    1.10
  -5  14   6    9.81    1.15
  -5  14  -6    7.17    1.08
 -14  -5   6    9.21    1.06
 -14  -5   7    0.56    0.42
  -5  14   7    1.70    0.52
   5 -14   7    0.60    0.40
 -14  -5   7    1.09    0.46
 -14  -5   8    2.77    0.49
   5 -14   8    3.24    0.44
  -6  14   0   14.55    2.26
  14   6   0   12.76    2.43
  -6  14  -1   12.06    1.25
  14   6  -1   10.20    2.23
  -6  14  -1   10.22    1.14
  14   6   1   11.91    2.41
  -6  14   1   15.72    1.34
  -6  14   1   12.56    2.18
  -6  14  -1   11.05    1.87
  -6  14   1   12.50    1.96
  -6  14  -2  126.33    9.65
  -6  14   2  119.03    9.61
  -6  14   2  166.83    9.76
  14   6   2  110.01   10.90
  -6  14   2  131.06    9.72
  -6  14   2  109.31   10.89
  14   6  -2  125.82   11.33
  -6  14  -2  125.74    9.55
  -6  14   2  135.40   10.75
  -6  14  -2  134.27   10.46
  14   6   3    0.99    1.25
  -6  14   3    1.78    0.55
  -6  14   3    3.11    0.61
  14   6  -3    2.28    1.69
  -6  14   3    0.71    1.25
  -6  14   3    2.23    0.57
  -6  14  -3    3.06    0.62
  14   6  -4    2.07    1.65
  14   6   4    0.35    1.19
  -6  14  -4    1.44    0.58
  14   6   4    2.61    0.80
 -14  -6   4    2.22    0.53
  -6  14   5   13.92    1.40
  -6  14  -5   11.15    1.30
  14   6   5   10.72    1.45
 -14  -6   5   10.23    1.21
  -6  14   6   17.35    1.62
  -6  14  -6   12.45    1.53
 -14  -6   6   15.85    1.59
 -14  -6   6   16.20    1.51
 -14  -6   7   13.55    1.27
  -6  14   7   10.67    1.26
  -6  14  -7   11.70    1.30
   6 -14   7   13.23    1.23
 -14  -6   7   13.16    1.25
 -14  -6   8    1.36    0.37
  -6  14   8    1.54    0.33
   6 -14   8    1.12    0.28
  -7  14   0    0.21    0.73
  -7  14   0    0.22    0.33
  14   7   0    0.29    0.97
  -7  14   0    0.66    0.93
  -7  14   0    0.38    0.41
  -7  14  -1    1.62    0.89
  -7  14   1    4.64    1.25
  -7  14   1    2.34    0.52
  14   7   1    3.31    1.40
  -7  14   1    2.73    1.24
  14   7   1    1.91    0.67
  -7  14   1    2.60    0.53
  -7  14  -1    3.34    0.57
  -7  14  -1    2.04    0.50
  14   7  -1    1.85    1.40
  -7  14   2   22.43    1.99
  -7  14   2   22.87    2.02
  -7  14  -2   20.16    1.99
  14   7  -2   18.30    3.20
  14   7   2   17.91    3.15
  -7  14   2   14.25    2.87
  14   7   2   21.66    2.11
  -7  14   2   26.13    2.15
  -7  14  -2   24.80    1.95
  -7  14  -2   22.77    2.72
  -7  14   2   19.03    2.74
  -7  14   3   32.06    2.75
  -7  14  -3   37.31    2.83
  -7  14   3   35.71    2.80
  14   7   3   33.75    4.24
  14   7  -3   28.59    4.19
  -7  14   3   27.46    2.72
  -7  14   3   32.29    4.38
  14   7  -4    2.03    1.57
  -7  14   4    0.81    1.47
  14   7   4    2.86    1.51
  14   7   4    1.96    0.79
  -7  14  -4    1.55    0.57
 -14  -7   4    1.86    0.52
  -7  14   5    2.90    0.69
  -7  14  -5    2.20    0.65
  14   7   5    1.82    0.74
 -14  -7   5    2.90    0.61
 -14  -7   6   33.12    2.92
  -7  14   6   34.68    2.96
  -7  14  -6   34.81    2.93
 -14  -7   6   36.54    2.87
 -14  -7   7    3.77    0.63
  -7  14   7    4.30    0.72
   7 -14   7    4.14    0.61
 -14  -7   7    4.91    0.70
 -14  -7   8    0.28    0.29
  -7  14   8    0.06    0.24
  -8  14   0    0.44    0.70
  -8  14   0    0.41    0.35
  14   8   0    0.73    0.50
  -8  14   0    0.68    0.79
  -8  14   0    0.71    0.42
  14   8   0    0.87    1.15
  -8  14   1   32.70    2.60
  -8  14  -1   32.05    2.59
  -8  14   1   30.70    2.53
  14   8  -1   32.81    4.00
  14   8   1   26.69    3.70
  14   8   1   32.30    2.71
  -8  14   1   23.20    3.49
  -8  14  -1   28.64    2.45
  -8  14  -1   24.43    3.18
  -8  14   1   29.79    3.47
  -8  14  -2  122.52    9.13
  -8  14   2   98.32    8.01
  -8  14   2  116.53    8.06
  -8  14  -2   95.40    8.01
  -8  14  -2  102.82    7.93
  14   8   2   95.98    9.37
  14   8   2  107.21    8.15
  -8  14   2  135.32    8.25
  -8  14   2  119.19    9.89
  14   8  -2  106.66    9.70
  -8  14   2   98.24    9.01
  -8  14   3   47.26    3.88
  -8  14   3   47.17    3.85
  -8  14  -3   49.52    3.88
  14   8   3   65.54    5.84
  14   8  -3   51.19    5.65
  -8  14   3   45.93    3.89
  -8  14   3   49.24    5.65
  -8  14   4   13.16    1.43
  14   8  -4   13.79    2.78
  -8  14   4    8.75    2.60
  14   8   4   12.05    2.46
  14   8   4   12.02    1.51
 -14  -8   4   13.27    1.28
  -8  14   5    2.81    0.71
  14   8   5    4.45    0.93
 -14  -8   5    3.00    0.61
  -8  14   6    2.08    0.61
 -14  -8   6    1.15    0.48
 -14  -8   7    0.98    0.37
  -8  14   7    1.08    0.49
   8 -14   7    0.58    0.36
 -14  -8   7    0.98    0.44
  -8  14   8   -0.03    0.23
  14   8   8   -0.23    0.30
 -14  -8   8   -0.03    0.26
  -9  14   0   -0.23    0.73
  14   9   0   -0.58    1.28
  14   9   0    0.08    0.47
  -9  14   0    0.27    0.43
  -9  14   0    0.42    0.36
  -9  14   1    1.61    0.46
  -9  14   1    2.14    0.93
  14   9  -1    0.59    1.25
  14   9   1    2.64    1.34
  -9  14  -1    2.81    0.99
  -9  14  -1    2.40    0.52
  14   9   1    3.13    0.75
  -9  14   1    1.08    0.54
  -9  14  -1    2.49    0.60
  -9  14   1    1.81    1.10
  -9  14  -2   15.84    2.27
  -9  14   2   20.84    1.69
  -9  14  -2   13.42    1.55
  -9  14   2   17.03    1.58
  -9  14   2   15.04    2.84
  14   9  -2   19.73    3.04
  -9  14   2   15.35    2.37
  14   9   2   19.78    2.91
  14   9   2   14.72    1.67
  -9  14  -2   13.82    1.46
  -9  14   3  125.39    8.61
  14   9  -3  109.21   10.29
  -9  14  -3  120.91    8.57
  14   9   3  111.81   10.11
  -9  14   3  101.65    8.53
  -9  14   3  113.32    8.54
  14   9   3  117.74    8.66
  -9  14   3  133.29   10.92
  -9  14   3   95.83    9.51
  -9  14   4   25.44    2.11
  14   9  -4   16.69    3.15
  -9  14   4   16.48    3.42
  14   9   4   14.93    2.97
  14   9   4   24.30    2.22
 -14  -9   4   21.04    1.89
   9 -14   4   27.87    3.75
  14   9   5    1.32    0.68
 -14  -9   5    1.54    0.50
  -9  14   6    0.28    0.46
 -14  -9   6   -0.10    0.42
 -14  -9   7    2.10    0.48
 -14  -9   7    1.85    0.46
  -9  14   7    1.65    0.49
   9 -14   7    1.58    0.39
  -9  14   8    1.95    0.36
 -14  -9   8    2.87    0.40
 -10  14   0    1.64    0.91
  14  10   0    0.56    0.97
 -10  14   0    0.59    0.41
  14  10   0    1.33    0.60
 -10  14   0    0.76    0.48
 -10  14  -1    0.90    0.79
 -10  14   1    1.26    1.18
 -10  14   1    2.22    0.53
  14  10  -1    2.27    1.17
 -10  14  -1    2.03    0.51
  14  10   1    0.84    0.98
  14  10   1    1.35    0.67
 -10  14   1    2.16    0.63
 -10  14  -1    2.07    0.58
 -10  14   1    1.63    0.47
 -10  14   2   46.00    4.13
 -10  14  -2   47.06    4.13
 -10  14   2   50.54    4.12
  14  10   2   49.29    5.41
  14  10  -2   52.78    5.59
  14  10   2   63.58    4.40
 -10  14  -2   48.73    4.96
 -10  14   2   58.63    6.08
 -10  14  -2   60.37    4.12
 -10  14   2   52.16    5.24
 -10  14   3   39.02    3.19
 -10  14  -3   41.01    3.20
 -10  14   3   31.98    4.73
 -10  14   3   35.12    3.13
 -10  14   3   43.46    4.40
 -10  14   4    1.08    0.56
  14  10   4    1.32    0.65
 -14 -10   4    0.35    0.41
 -14 -10   5    6.55    0.85
 -10  14   6    1.21    0.50
 -14 -10   6    1.10    0.44
 -10  14   7    1.67    0.46
 -10  14   7    1.67    2.34
 -14 -10   7    1.31    0.39
 -14 -10   7    1.56    0.43
 -14 -10   8    1.77    0.31
 -11  14   0    0.24    0.78
  14  11   0    0.88    0.55
 -11  14   0    0.85    0.51
 -11  14   0    0.30    0.39
 -11  14  -1    0.93    0.78
 -11  14  -1    0.47    0.41
 -11  14   1    1.06    0.41
  11 -14   1    0.08    0.56
 -11  14   1    1.96    1.18
  14  11   1    0.34    0.61
 -11  14   1   -0.07    0.48
 -11  14  -1    0.64    0.47
 -11  14   1    0.30    0.36
 -11  14   2  143.64    9.60
 -11  14  -2  133.21    9.56
 -11  14   2  112.32    9.45
  11 -14   2  122.73    9.64
  14  11   2  152.75    9.78
 -11  14   2  115.40   11.28
 -11  14  -2  120.73   10.43
 -11  14   2  107.88   10.50
 -11  14   3   17.12    1.78
 -11  14   3   20.67    1.85
 -11  14  -3   18.00    1.78
 -11  14   3   16.62    3.30
  11 -14   3   21.76    3.23
 -11  14   3   24.10    2.97
 -11  14   4   23.81    2.18
 -11  14   5    0.22    0.51
 -14 -11   5    0.77    0.45
 -11  14   6    1.04    0.51
 -14 -11   6    1.19    0.43
 -11  14   7    1.91    0.48
 -14 -11   7    2.19    0.44
 -14 -11   7    1.70    0.38
 -12  14   0  110.86    7.75
  14  12   0  100.73    7.75
 -12  14   0   99.40    7.57
 -12  14   0   89.96    8.65
 -12  14  -1   11.36    2.01
 -12  14   1   12.95    1.39
 -12  14  -1   14.46    1.40
 -12  14   1   11.77    1.26
  12 -14   1   13.75    1.54
 -12  14   1   14.05    1.27
  14  12   1   11.13    1.46
 -12  14   1   10.71    2.38
 -12  14  -1   10.50    1.22
 -12  14  -2   -0.23    0.73
 -12  14   2    1.35    1.22
 -12  14   2    0.66    0.47
  12 -14   2    1.03    0.70
  14  12   2    1.47    0.74
 -12  14   2    1.31    0.61
 -12  14  -2    0.50    0.59
 -12  14   2   -0.79    1.56
 -12  14   3   30.68    2.72
 -12  14   3   29.89    2.71
 -12  14  -3   37.01    2.80
 -12  14   3   30.56    4.50
 -12  14   3   29.81    3.69
 -12  14   4    0.60    0.47
 -12  14   5   21.53    1.98
 -14 -12   5   20.69    1.83
 -14 -12   6    1.38    0.43
 -12  14   7    0.23    0.34
 -14 -12   7    0.64    0.31
  14  13   0    0.08    0.58
 -13  14   0   -0.37    0.49
 -13  14   0    0.16    0.39
 -13  14   0    0.52    0.83
 -13  14  -1    1.49    0.83
  13 -14   1    0.47    0.67
  14  13   1    0.27    0.65
 -13  14   1    1.72    0.54
 -13  14  -1    1.76    0.55
 -13  14  -1    0.05    0.41
 -13  14   1    0.48    0.43
 -13  14   1    1.02    1.23
 -13  14   2   23.79    1.93
 -13  14  -2   18.09    1.81
 -13  14   2   16.89    1.75
 -13  14   2   18.38    2.76
  13 -14   2   18.64    2.03
  14  13   2   21.24    2.04
 -13  14   2   19.15    1.73
 -13  14   2   13.89    2.95
 -13  14  -2   19.81    2.67
 -13  14   3    3.51    0.72
 -13  14   3    2.86    0.67
 -13  14  -3    1.80    0.64
 -13  14   4    6.85    0.98
 -13  14   5    9.11    1.14
 -14 -13   5    9.66    1.02
 -14 -13   6    2.51    0.49
 -13  14   7    1.15    0.40
 -14 -13   7    1.94    0.35
 -14  14   0    3.73    1.35
  14  14   0    6.58    1.02
 -14  14   0    5.83    0.93
 -14  14   0    5.91    0.80
 -14  14  -1    4.12    0.68
 -14  14   1    2.93    0.62
  14 -14   1    4.32    0.97
  14  14   1    1.71    0.83
 -14  14   1    5.47    0.86
 -14  14  -1    4.47    0.77
 -14  14  -1    4.58    1.37
 -14  14   2    5.89    0.87
  14 -14   2    6.63    1.21
 -14  14   2    6.04    0.82
  14  14   2    6.02    1.08
 -14  14   2    8.22    1.02
 -14  14  -2    5.80    0.93
 -14  14  -3   33.12    2.47
 -14  14   3   29.81    2.44
  14  14   3   31.12    2.64
 -14  14   4    0.64    0.49
 -14  14   5   14.56    1.47
 -14  14   6    9.40    0.97
 -14 -14   6    7.19    0.82
 -14  14   7    2.60    0.45
  14  15   0    0.17    0.61
 -15  14   0   -0.46    0.65
 -15  14   0    0.05    0.44
 -15  14   1   42.13    3.24
 -15  14  -1   41.45    3.22
  14  15   1   33.53    3.24
 -15  14  -1   38.60    3.05
  15 -14   1   39.76    3.39
 -15  14   1   34.29    3.01
 -15  14   2   68.45    4.95
 -15  14   2   61.18    4.84
  15 -14   2   66.38    5.17
 -15  14   2   56.16    4.73
  14  15   2   61.13    5.03
 -15  14  -2   66.06    4.93
 -15  14   3    5.66    0.83
  14  15   3    4.91    1.00
 -15  14   3    3.47    0.79
 -15  14   3    4.82    0.73
 -15  14   4    2.50    0.61
 -15  14   5   14.01    1.39
 -15  14   6    3.75    0.62
 -15  14   7    4.40    0.53
 -15  13   0    1.62    0.57
  13  15   0    2.34    0.79
 -15  13   0    0.77    0.87
 -15  13   1   96.22    7.10
 -15  13  -1   82.13    7.01
  15 -13   1   95.08    7.26
 -15  13   1   91.85    8.22
 -15  13   1  101.98    6.95
  13  15   1   96.09    7.20
 -15  13  -1   73.28    7.84
 -15  13   2    1.38    0.50
  15 -13   2    0.64    0.78
  13  15   2    0.77    0.73
 -15  13   2    0.93    0.52
 -15  13  -2    0.29    0.53
 -15  13   2    0.45    0.43
 -15  13   3    2.17    0.61
 -15  13   3    1.82    0.61
 -15  13  -3    1.88    0.58
 -15  13   4    4.21    0.74
  13  15   4    3.59    0.88
 -15  13   5    3.58    0.71
 -13 -15   5    4.57    0.65
 -15  13   6    0.88    0.43
 -13 -15   6    1.14    0.40
 -15  13   7    0.63    0.32
 -13 -15   7    0.94    0.25
 -15  12   0   -0.07    0.48
  12  15   0    0.09    0.60
 -15  12   0    0.24    0.72
  15 -12   1   57.76    4.65
  12  15   1   52.66    4.55
  12  15  -1   56.82    4.53
 -15  12  -1   47.87    5.17
 -15  12   1   39.82    5.13
 -15  12   1   54.29    4.43
 -15  12  -1   70.46    4.54
 -15  12   2  153.12   10.33
  15 -12   2  146.38   10.59
  12  15   2  131.10   10.46
 -15  12   2  131.62   10.16
 -15  12  -2  132.01   11.26
 -15  12   2  126.23   11.39
 -15  12  -2  132.40   10.29
 -15  12   2  151.53   10.35
 -15  12   3   -0.21    0.48
  15 -12   3   -0.11    0.83
 -15  12   3    0.26    0.48
 -15  12  -3    0.13    0.51
 -15  12   4    4.50    0.79
  12  15   4    4.96    1.00
 -15  12   5   21.72    2.01
 -12 -15   5   22.35    1.93
 -15  12   6    0.11    0.41
 -12 -15   6    0.09    0.36
 -15  12   7    1.30    0.39
 -12 -15   7    1.15    0.34
 -15  11   0    0.55    0.50
  11  15   0   -0.09    0.57
  15 -11   1    1.73    0.82
 -15  11   1    4.20    0.70
 -15  11  -1    4.64    0.74
  11  15   1    3.26    0.90
  11  15  -1    3.50    0.80
 -15  11   1    2.30    0.99
 -15  11   2   85.27    6.19
  15 -11   2   81.75    6.43
  11  15   2   88.07    6.44
 -15  11   2   71.93    7.11
 -15  11   2   75.09    6.14
 -15  11  -2   80.11    6.17
 -15  11  -3    9.51    1.15
 -15  11   3   11.36    1.21
  15 -11   3   10.14    1.49
 -15  11   3    8.00    1.08
 -15  11   4   22.58    2.13
  11  15   4   22.53    2.25
 -11 -15   4   24.08    2.03
 -15  11   5    6.12    0.93
  11  15   5    6.52    0.98
 -11 -15   5    5.92    0.83
 -11 -15   6    6.66    0.84
 -15  11   7    8.39    0.88
 -11 -15   7    7.59    0.81
 -15  10   0    0.27    0.45
  10  15   0    0.09    0.57
  15 -10   1    4.39    0.99
 -15  10   1    5.27    0.82
  10  15  -1    6.34    0.98
  10  15   1    4.27    0.93
 -15  10  -1    4.71    0.80
 -15  10   2   33.00    2.65
  15 -10   2   34.99    2.93
  10  15   2   22.55    2.73
 -15  10   2   33.99    2.66
 -15  10   2   31.25    3.51
 -15  10  -2   30.19    2.62
 -15  10   3    6.27    1.50
 -15  10   3    5.70    0.87
  15 -10   3    4.83    1.16
 -15  10   3    5.58    0.84
 -15  10  -3    4.19    0.75
  10  15   3    4.73    1.10
 -15  10   4    2.97    0.71
  10  15   4    0.79    4.05
  10  15   4    4.17    0.91
 -10 -15   4    2.03    0.58
 -15  10   5    0.51    0.48
  10  15   5    1.06    3.69
  10  15   5    0.15    0.54
 -10 -15   5    0.24    0.46
  10  15   6    0.30    3.26
 -10 -15   6    9.65    1.03
 -15  10   7   -0.28    0.37
 -10 -15   7    0.68    0.34
  15  -9   0    5.07    1.62
 -15   9   0    3.32    0.67
   9  15   0    4.71    0.90
  15  -9  -1   13.59    2.58
  15  -9   1   11.67    2.44
   9  15   1   15.15    1.60
 -15   9   1   13.35    1.37
 -15   9  -1   13.26    1.39
   9  15  -1   12.09    1.47
 -15   9   2   10.24    1.17
  15  -9   2   11.43    2.39
  15  -9   2    8.32    1.32
  15  -9  -2    7.48    2.16
   9  15   2   10.61    1.44
 -15   9   2   11.79    1.21
 -15   9  -2   11.84    1.21
 -15   9   3    3.16    0.68
  15  -9   3    2.14    0.94
  15  -9   3    4.40    0.86
 -15   9   3    2.11    0.64
 -15   9  -3    2.10    0.64
   9  15   3    2.36    0.89
 -15   9   3    1.38    1.03
 -15   9   4   27.61    2.38
   9  15   4   25.77    2.47
  15  -9   4   28.08    2.51
  -9 -15   4   26.32    2.27
 -15   9   5   11.66    1.27
   9  15   5   10.24    1.30
  -9 -15   5    9.80    1.16
 -15   9   5   10.83    1.24
   9  15   6    1.57    3.71
  -9 -15   6   21.22    1.77
 -15   9   7    4.76    0.68
  -9 -15   7    4.62    0.64
  -9 -15   8    0.05    0.20
 -15   8   0    0.30    0.39
  15  -8   0    1.33    1.16
   8  15   0   -0.09    0.57
  15  -8   1   28.32    3.79
  15  -8  -1   22.66    3.57
   8  15  -1   27.30    2.48
   8  15   1   27.66    2.54
 -15   8   1   24.75    2.28
 -15   8  -1   29.10    2.33
  15  -8   2    4.86    0.91
 -15   8   2    3.08    0.66
  15  -8  -2    1.79    1.56
 -15   8   2    4.01    0.69
 -15   8  -2    3.14    0.64
  15  -8   2    4.74    1.69
   8  15   2    6.58    1.05
  15  -8  -3   48.00    5.64
  15  -8   3   48.22    5.44
  -8 -15   3   47.07    3.76
  15  -8   3   47.58    4.09
   8  15   3   49.90    4.06
 -15   8   3   52.16    3.86
 -15   8   3   46.16    3.86
 -15   8   3   46.49    4.72
 -15   8   3   50.61    3.81
 -15   8  -3   46.11    3.77
  15  -8  -4   44.09    5.67
  15  -8   4   44.48    5.38
 -15   8   4   43.71    3.87
   8  15   4   40.14    3.93
  15  -8   4   47.80    4.02
  -8 -15   4   54.75    3.87
 -15   8   4   53.29    3.89
 -15   8   5    4.34    0.78
 -15   8   5    5.97    0.88
   8  15   5    3.21    0.78
  15  -8   5    3.30    0.89
  -8 -15   5    4.28    0.73
  -8 -15   6    0.17    0.44
 -15   8   7    0.16    0.38
  -8 -15   7    1.08    0.41
 -15   8   8    0.11    0.22
  -8 -15   8    0.32    0.26
  15  -7   0    8.82    2.11
 -15   7   0    8.59    1.00
 -15   7  -1    1.76    0.50
 -15   7   1    2.04    0.53
  15  -7  -1    2.37    1.43
  15  -7   1    4.03    1.63
   7  15   1    2.83    0.83
 -15   7   2    1.99    0.58
  15  -7  -2    4.64    1.70
 -15   7   2    2.43    0.56
 -15   7  -2    3.37    0.64
  15  -7   2    2.80    0.79
  15  -7   2    4.74    1.58
 -15   7   3   82.97    5.74
  15  -7   3   62.53    5.80
   7  15   3   85.10    5.94
  15  -7   3   70.19    7.32
  15  -7  -3   59.11    7.22
 -15   7   3   71.53    6.45
 -15   7   3   72.00    5.58
 -15   7  -3   71.52    5.57
 -15   7   3   74.45    5.62
 -15   7   4    1.95    0.63
  15  -7   4    2.52    0.87
  15  -7  -4    1.33    1.49
  15  -7   4    1.87    1.54
   7  15   4    2.65    0.83
  -7 -15   4    1.70    0.59
 -15   7   4    1.71    0.61
 -15   7   5   41.13    2.93
  -7 -15   5   33.69    2.76
  15  -7   5   32.52    2.96
 -15   7   5   34.45    2.77
  -7 -15   6    3.85    0.70
 -15   7   7   14.21    1.34
 -15   7   7   13.32    1.29
  -7 -15   7   12.46    1.27
 -15   7   8    0.21    0.27
  15  -7   8    0.03    0.28
  -7 -15   8    0.03    0.29
  15  -6   0    0.32    1.25
   6  15   0    0.77    0.46
  15  -6  -1    7.44    1.97
  15  -6   1    9.34    2.07
   6  15   1    6.68    1.02
   6  15  -1    7.13    1.10
 -15   6   2    0.11    0.34
 -15   6   2   -0.13    0.40
  15  -6  -2    0.36    1.21
   6  15   2    0.61    0.57
 -15   6  -2    0.23    0.42
  15  -6   2    0.44    0.58
 -15   6   2   -0.39    0.44
   6  15   2   -1.07    3.35
  15  -6   2    0.34    1.09
 -15   6   3    6.40    0.95
  15  -6  -3    3.22    1.79
   6  15   3    6.31    0.98
 -15   6   3    6.14    0.84
  15  -6   3    5.53    1.06
  15  -6   3    8.66    2.16
   6  15   3    5.83    1.03
 -15   6   3    7.61    0.91
 -15   6  -3    7.42    0.88
 -15   6   4    8.82    1.09
 -15   6   4    7.47    1.02
  15  -6  -4    8.09    2.48
   6  15   4    8.18    1.13
  15  -6   4   11.31    2.34
   6  15   4    9.14    1.26
  15  -6   4    6.49    1.18
 -15   6   5    3.05    0.79
   6  15   5    2.86    0.73
   6  15  -5    2.85    0.74
  15  -6   5    2.38    0.78
  -6 -15   5    2.37    0.65
 -15   6   5    3.18    0.70
 -15   6   6   12.14    1.41
  -6 -15   6   13.42    1.36
 -15   6   6   13.01    1.37
 -15   6   7    5.55    0.81
  -6 -15   7    5.49    0.77
 -15   6   8    0.19    0.29
   6  15   8   -0.52    2.32
  -6 -15   8    0.03    0.29
  15  -5   0    3.23    1.55
   5  15   0    3.53    0.77
   5  15   1    8.44    1.16
  15  -5   1    7.26    2.01
   5  15  -1    9.57    1.23
  15  -5  -1   11.58    2.34
 -15   5   2    0.25    0.41
   5  15   2    1.02    0.54
  15  -5  -2    0.36    1.27
   5  15   2    0.50    0.50
   5  15  -2    0.73    0.61
   5  15   2   -0.34    3.18
  15  -5   2   -0.34    1.18
 -15   5   2    0.30    0.37
 -15   5   3    1.76    0.59
  15  -5  -3    4.06    1.88
   5  15   3    2.91    0.70
 -15   5   3    2.19    0.52
 -15   5  -3    1.02    0.49
   5  15   3    1.45    3.54
  15  -5   3    2.89    1.44
   5  15   3    3.59    0.86
 -15   5   3    2.34    0.54
 -15   5   4   30.87    2.53
   5  15   4   24.67    2.51
  15  -5  -4   26.18    4.14
   5  15   4   29.54    2.60
  15  -5   4   27.14    3.87
   5  15  -4   27.49    2.45
  15  -5   4   24.93    2.59
 -15   5   4   30.07    2.44
 -15   5   5    1.77    0.63
   5  15   5    1.23    0.58
   5  15   5    0.30    0.55
   5  15  -5    0.66    0.54
  15  -5   5    0.51    0.71
  -5 -15   5    0.86    0.54
 -15   5   5    1.52    0.59
 -15   5   6   21.18    2.16
   5  15  -6   24.93    2.17
  -5 -15   6   23.88    2.13
 -15   5   6   25.44    2.15
 -15   5   7    0.24    0.44
   5  15   7    0.29    3.17
  -5 -15   7    1.65    0.52
 -15   5   8    2.57    0.43
   5  15   8    1.70    2.77
   4  15   0   -0.40    0.51
  15  -4   0    0.32    1.08
   4  15   0   -0.08    0.47
  15  -4   1   33.52    4.32
   4  15   1   31.61    3.01
   4  15  -1   40.90    3.14
 -15   4   2    0.43    0.41
   4  15   2    0.99    0.55
  15  -4  -2    0.74    1.23
   4  15  -2    0.62    0.53
   4  15   2    1.67    0.59
  15  -4   2    0.16    0.59
   4  15   2    1.30    2.94
  15  -4   2    0.33    1.25
 -15   4   2    0.53    0.36
 -15   4   3    1.60    0.57
  15  -4  -3    3.28    1.58
   4  15   3    1.54    0.59
  15  -4   3    0.47    0.65
   4  15   3    0.79    0.55
  15  -4   3    1.07    1.34
   4  15  -3    1.06    0.59
   4  15   3    1.76    0.70
 -15   4   3    0.77    0.44
 -15   4   4   40.80    3.25
   4  15   4   39.33    3.27
  15  -4   4   32.78    4.59
  15  -4  -4   28.91    4.69
   4  15   4   39.00    3.31
   4  15  -4   37.03    3.19
  15  -4   4   37.47    3.37
 -15   4   4   39.50    3.15
   4  15   5   20.11    1.98
   4  15   5   18.18    1.91
   4  15  -5   21.62    1.97
  15  -4   5   18.22    2.08
 -15   4   5   23.19    1.94
 -15   4   6   24.86    2.21
   4  15  -6   21.84    2.11
  -4 -15   6   24.34    2.12
 -15   4   6   22.19    2.06
 -15   4   7   16.21    1.50
   4  15  -7   12.57    1.42
  -4 -15   7   15.92    1.45
 -15   4   8    2.04    0.45
 -15   4   8    2.07    0.41
   4  15   8    0.60    2.80
  15  -3   0   68.47    6.78
  15  -3   1   58.81    6.51
   3  15  -1   74.25    5.36
  15  -3  -1   80.47    7.13
   3  15   1   77.21    5.39
   3  15   1   81.44    5.38
 -15   3   2    2.10    0.54
   3  15   2    1.47    0.62
   3  15  -2    2.65    0.70
   3  15   2    2.71    0.67
  15  -3  -2    4.47    1.66
  15  -3   2    3.30    0.75
  15  -3   2    1.65    1.21
   3  15   2    3.72    1.47
 -15   3   2    2.61    0.49
 -15   3   3   13.64    1.32
  15  -3  -3    9.89    2.46
   3  15   3    9.63    1.30
   3  15  -3   12.11    1.41
  15  -3   3   13.32    1.50
  15  -3   3   10.59    2.43
   3  15   3   13.05    2.47
 -15   3   3   11.48    1.19
   3  15   3   11.39    1.37
 -15   3   4    1.69    0.62
  15  -3  -4   -0.45    1.52
   3  15   4    4.56    0.82
  15  -3   4    1.50    1.31
   3  15   4    2.24    0.72
  15  -3   4    2.52    0.80
   3  15  -4    2.00    0.69
   3  15   4    3.26    1.49
 -15   3   4    3.09    0.63
 -15   3   5    1.18    0.57
   3  15   5    1.03    0.57
   3  15   5    0.94    0.53
   3  15  -5    0.38    0.54
  15  -3   5    0.21    0.67
 -15   3   6   -0.16    0.53
   3  15   6    0.48    0.49
  15  -3   6    0.58    0.71
   3  15  -6    0.58    0.60
  -3 -15   6    0.27    0.50
 -15   3   6    0.06    0.47
 -15   3   7    1.77    0.53
 -15   3   7    1.64    0.56
   3  15  -7    1.69    0.59
 -15   3   8    8.28    0.89
  -3 -15   8   10.52    0.96
  15  -2   0    0.32    1.07
   2  15   1   32.08    2.70
  15  -2   1   28.28    3.90
  15  -2  -1   28.88    4.01
   2  15   1   29.36    2.68
   2  15   1   34.43    3.84
   2  15   2   14.65    1.50
   2  15  -2    9.50    1.40
  15  -2  -2   14.67    2.75
  15  -2   2   13.20    1.46
   2  15   2   20.36    3.81
  15  -2   2   15.71    2.71
   2  15   2   11.81    2.34
   2  15   2   14.73    1.49
   2  15   3    0.07    0.51
   2  15  -3    0.08    0.63
  15  -2  -3    0.41    1.32
  15  -2   3    1.12    0.71
  15  -2   3    1.74    1.38
   2  15   3   -0.66    0.96
   2  15   3    0.15    0.45
 -15   2   3    1.21    0.48
 -15   2   3    0.89    0.42
 -15   2   4    0.92    0.55
  15  -2  -4    0.90    1.44
   2  15   4    1.65    0.62
   2  15   4    2.54    1.40
  15  -2   4    2.95    1.63
   2  15   4    2.20    0.68
  15  -2   4    1.63    0.74
   2  15  -4    1.65    0.65
 -15   2   4    1.25    0.51
   2  15   5    6.45    0.95
   2  15   5    5.67    0.91
   2  15  -5    4.57    0.90
  15  -2   5    7.76    1.14
 -15   2   5    6.89    0.92
 -15   2   6   25.19    2.19
   2  15   6   21.03    2.08
   2  15  -6   20.56    2.08
  15  -2   6   21.45    2.26
  -2 -15   6   25.38    2.12
 -15   2   6   24.07    2.07
 -15   2   7    2.15    0.58
   2  15  -7    1.41    0.53
 -15   2   7    2.60    0.60
 -15   2   8    1.64    0.38
  -2 -15   8    2.28    0.47
  15  -1   0  102.83    9.31
  15  -1  -1   77.61    8.00
  15  -1   1   87.26    8.05
   1  15   1   91.30    7.81
   1  15   2    0.15    0.58
   1  15  -2    0.73    0.56
  15  -1   2    2.91    1.46
  15  -1  -2    2.28    1.38
  15  -1   2    2.53    0.69
   1  15   2    0.59    0.91
   1  15   2    1.57    0.57
 -15   1   3    0.82    0.38
   1  15   3   -0.15    0.56
   1  15  -3    0.57    0.64
   1  15   3    1.96    0.57
  15  -1   3   -0.28    0.72
  15  -1   3    2.75    1.59
  15  -1  -3   -0.82    1.38
   1  15   3    1.64    1.26
 -15   1   4   14.79    1.47
  15  -1  -4   12.04    2.74
   1  15   4    7.29    2.14
   1  15   4   15.37    1.54
  15  -1   4    9.49    2.31
  15  -1   4   10.86    1.52
 -15   1   4   12.71    1.32
   1  15   4   15.53    1.51
   1  15   5    0.48    0.51
   1  15   5    0.39    3.77
  15  -1   5    0.81    0.69
 -15   1   5    0.71    0.52
 -15   1   6    1.36    0.66
 -15   1   6    1.28    0.61
   1  15   6   -0.38    3.79
   1  15   6   -0.07    0.48
  15  -1   6    0.78    0.76
 -15   1   7    8.53    1.10
  -1 -15   7   10.03    1.13
 -15   1   7   11.81    1.14
 -15   1   8   11.37    1.07
  -1 -15   8   12.20    1.12
  15   0   0    0.32    1.19
   0  15   0   -0.22    0.79
  15   0  -1   12.03    2.49
  15   0   1   13.40    2.43
   0  15   1   10.47    2.06
   0  15   2   17.32    1.62
   0  15   2   14.84    1.59
   0  15  -2   15.78    1.65
  15   0  -2   10.27    2.44
  15   0   2   15.87    1.67
  15   0   2   15.08    2.69
   0  15   2   17.10    1.65
   0  15   2   13.77    2.51
   0  15   3    2.66    0.70
   0  15  -3    6.82    0.96
   0  15   3    4.95    0.82
  15   0  -3    7.00    2.09
  15   0   3    6.13    1.01
  15   0   3    4.76    1.70
 -15   0   3    5.37    0.71
   0  15   3    4.71    1.69
 -15   0   4    6.34    0.91
   0  15   4    5.65    0.90
  15   0  -4    6.21    2.18
   0  15   4    4.94    3.69
  15   0   4    5.42    1.82
   0  15   4    6.08    0.95
  15   0   4    4.72    0.99
   0  15  -4    6.62    0.97
 -15   0   4    5.46    0.81
  15   0   5   10.86    1.44
 -15   0   5    9.78    1.22
   0  15  -5   10.55    1.28
   0  15   5   13.26    1.39
 -15   0   6   16.54    1.59
   0  15   6   13.04    1.49
   0  15  -6   13.20    1.51
  15   0   6   13.51    1.64
 -15   0   6   14.46    1.46
 -15   0   7    0.19    0.44
   0  15   7    0.26    0.39
   0  15  -7   -0.32    0.47
   0 -15   7   -0.35    0.49
 -15   0   7   -0.38    0.43
 -15   0   8   34.79    2.85
   0 -15   8   40.11    2.92
 -15   0   8   37.56    2.89
  -1  15   0  566.72   41.59
  -1  15   1   35.07    4.00
  -1  15   2    5.23    0.81
  -1  15   2    4.79    1.56
  15   1   2    3.79    0.79
  -1  15  -2    4.47    0.79
  -1  15   2    4.11    0.76
  -1  15   2    3.50    0.79
  -1  15  -2    4.42    0.83
 -15  -1   3   21.95    1.94
  -1  15   3   24.51    2.11
  -1  15   3   19.61    2.07
  -1  15  -3   25.93    2.23
  -1  15   3   17.27    3.09
  -1  15   3   24.77    2.15
  -1  15   4    0.08    0.45
  -1  15  -4    0.99    0.57
 -15  -1   4   -0.17    0.43
 -15  -1   5   78.33    5.44
  -1  15  -5   65.98    5.32
 -15  -1   5   73.47    5.27
 -15  -1   6   16.66    1.74
  -1  15   6   13.70    1.63
  -1  15  -6   15.90    1.70
   1 -15   7    1.03    0.54
 -15  -1   7    1.23    0.50
  -1  15   7    1.53    0.46
  -1  15  -7    0.51    0.51
 -15  -1   7    1.97    0.53
 -15  -1   8    0.80    0.31
   1 -15   8    0.84    0.36
 -15  -1   8    0.76    0.36
  15   2   0    1.26    1.25
  -2  15   0    0.21    0.82
  15   2  -1   -0.34    1.23
  15   2   1    1.25    1.16
  -2  15   1    0.99    0.53
  -2  15   1    0.53    0.88
  -2  15   2    7.46    1.02
  -2  15   2    6.82    0.93
  15   2  -2    7.15    2.18
  -2  15   2    9.33    1.95
  15   2   2    8.63    2.07
  -2  15  -2    9.80    0.96
  -2  15   2    8.69    1.07
  -2  15  -2    5.77    0.95
  -2  15  -2    6.22    0.97
  -2  15   3    9.62    1.25
  -2  15  -3   11.53    1.32
  15   2  -3    5.35    2.30
  15   2   3   10.14    2.27
  -2  15  -3   11.39    1.27
  -2  15   3    9.65    1.23
  -2  15   3   10.01    2.41
 -15  -2   3   12.98    1.15
  -2  15   4    1.01    0.52
  15   2  -4    3.10    1.60
  15   2   4    0.37    0.57
  15   2   4    0.36    1.38
  -2  15  -4    0.28    0.53
 -15  -2   4    1.19    0.46
  -2  15   5   17.26    1.79
 -15  -2   5   19.23    1.85
  -2  15  -5   17.10    1.78
  15   2   5   17.08    1.96
 -15  -2   5   19.02    1.75
  -2  15   6   27.93    2.77
 -15  -2   6   36.79    2.89
  -2  15  -6   34.34    2.84
  15   2   6   31.95    2.94
 -15  -2   6   33.74    2.76
 -15  -2   7    3.49    0.64
 -15  -2   7    3.40    0.65
  -2  15   7    2.75    0.59
  -2  15   7    0.92    3.21
  -2  15  -7    2.98    0.68
   2 -15   7    2.67    0.64
 -15  -2   8    0.09    0.26
   2 -15   8    0.14    0.30
 -15  -2   8    0.25    0.33
  -3  15   0   32.21    3.63
  15   3   0   36.32    4.23
  -3  15   1   73.41    5.99
  -3  15   1   77.48    6.02
  -3  15  -1   90.83    6.12
  -3  15   1   75.92    6.09
  -3  15   1   79.11    7.25
  15   3   1   79.84    7.56
  15   3  -1   84.97    7.76
  -3  15  -1   77.80    5.91
  -3  15   2   79.66    6.67
  15   3  -2   94.75    8.62
  -3  15   2   92.21    6.72
  -3  15  -2   90.22    6.74
  -3  15  -2   86.45    6.59
  -3  15   2   95.30    6.78
  -3  15   2   80.62    7.99
  15   3   2   83.76    8.17
  15   3  -3    1.65    1.44
  -3  15   3   -0.29    2.96
  15   3   3   -0.34    1.09
  -3  15   3   -0.36    1.46
  -3  15   3    0.52    0.47
  -3  15   3    2.11    0.55
  -3  15  -3    3.05    0.63
 -15  -3   3    0.73    0.39
  -3  15   4   20.43    1.79
  15   3  -4   17.70    3.28
  -3  15  -4   18.39    1.71
  15   3   4   16.85    1.85
 -15  -3   4   15.68    1.58
  -3  15   5  108.73    8.22
  -3  15  -5  109.22    8.20
  15   3   5  101.68    8.31
 -15  -3   5  112.00    8.11
 -15  -3   6    3.46    0.75
  -3  15  -6    2.43    0.69
  -3  15   6    2.70    0.70
  15   3   6    3.77    0.90
 -15  -3   6    2.59    0.64
 -15  -3   7    0.06    0.39
  -3  15   7    0.63    0.43
  -3  15   7    0.90    3.11
  -3  15  -7   -0.06    0.48
   3 -15   7   -0.05    0.43
 -15  -3   7    0.20    0.41
 -15  -3   8    0.23    0.23
   3 -15   8   -0.06    0.28
 -15  -3   8    0.03    0.31
  -4  15   0    0.04    0.31
  15   4   0   -0.32    1.06
  -4  15   0   -0.22    0.73
  -4  15   0   -0.26    0.45
  -4  15   1    4.58    0.74
  15   4  -1    6.10    1.96
  -4  15   1    4.38    0.74
  15   4   1    4.12    1.59
  -4  15  -1    5.62    0.82
  -4  15   1    4.40    1.49
  -4  15   1    4.53    0.83
  -4  15   2    4.97    0.81
  15   4  -2    6.77    1.96
  15   4   2    4.54    1.70
  -4  15   2    1.91    1.29
  -4  15   2    5.39    0.85
  -4  15   2    6.23    0.89
  -4  15  -2    6.12    0.91
  -4  15   3   13.61    1.39
  -4  15   3   12.18    1.35
  -4  15  -3   12.46    1.42
  15   4  -3   12.82    2.82
  -4  15   3   11.70    3.31
  15   4   3   12.42    2.58
  -4  15   3   13.39    1.40
  -4  15   3    8.79    2.27
  -4  15   4    1.17    0.64
  15   4  -4    0.89    1.35
  15   4   4    0.73    1.31
  15   4   4    1.42    0.69
  -4  15  -4    0.56    0.53
 -15  -4   4    0.83    0.44
  -4  15   5    1.69    0.64
  -4  15  -5    1.33    0.67
  15   4   5    3.27    0.91
 -15  -4   5    1.26    0.55
  -4  15   6    7.17    0.96
 -15  -4   6    5.48    0.92
  -4  15  -6    5.15    0.90
 -15  -4   6    5.32    0.81
 -15  -4   7    0.67    0.41
  -4  15   7    0.52    0.40
  -4  15   7    0.29    3.19
  -4  15  -7   -0.18    0.47
   4 -15   7    1.02    0.45
 -15  -4   7    0.29    0.42
 -15  -4   8    0.10    0.20
   4 -15   8   -0.06    0.26
 -15  -4   8    0.20    0.29
  -5  15   0  103.24    7.47
  -5  15   0   89.65    8.31
  -5  15   0   85.34    8.29
  -5  15   1   20.93    1.81
  -5  15   1   19.11    1.80
  -5  15  -1   22.89    1.88
  15   5  -1   14.92    2.82
  15   5   1   21.53    3.25
  -5  15   1   18.95    1.88
  -5  15   1   13.21    2.56
  -5  15  -1   18.57    1.68
  -5  15  -1   18.48    2.46
  -5  15   1   16.59    2.49
  -5  15   2    5.07    0.80
  -5  15  -2    5.13    0.81
  15   5   2    3.61    1.46
  -5  15   2    2.60    1.44
  -5  15   2    3.91    0.79
  -5  15   2    4.63    0.80
  -5  15  -2    5.46    0.75
  15   5  -3   36.58    5.04
  -5  15   3   43.50    3.41
  -5  15   3   39.40    3.36
  15   5   3   43.47    5.05
  -5  15  -3   41.70    3.42
  -5  15   3   41.40    3.42
  -5  15   3   34.44    4.77
  15   5  -4   44.28    5.68
  15   5   4   39.47    5.14
  15   5   4   44.26    3.92
  -5  15   4   42.55    5.53
 -15  -5   4   49.78    3.69
  -5  15   5   50.69    3.94
  -5  15  -5   48.57    3.89
  15   5   5   45.61    4.01
 -15  -5   5   46.43    3.76
 -15  -5   6    6.26    0.91
  -5  15   6    6.59    0.92
  -5  15  -6    3.89    0.83
 -15  -5   6    5.94    0.82
 -15  -5   7    3.19    0.57
  -5  15   7    2.29    0.55
  -5  15   7    2.73    2.96
   5 -15   7    2.30    0.52
 -15  -5   7    2.15    0.53
   5 -15   8    0.18    0.24
 -15  -5   8   -0.22    0.28
  15   6   0    1.90    1.33
  -6  15   0    0.51    0.37
  -6  15   0    0.44    0.81
  -6  15   0    0.74    0.46
  -6  15   0   -0.69    0.83
  -6  15   1    3.01    1.05
  -6  15   1    1.42    1.20
  15   6  -1    2.36    1.56
  -6  15  -1    1.52    0.46
  15   6   1   -0.33    1.09
  -6  15   1    1.64    0.50
  -6  15   1    1.82    0.56
  -6  15  -1    0.62    0.45
  -6  15  -1    2.30    0.95
  -6  15  -2   10.36    1.77
  -6  15   2    9.09    1.11
  -6  15   2    8.85    1.08
  -6  15  -2    8.86    1.11
  15   6  -2   10.80    2.44
  15   6   2   10.28    2.20
  -6  15   2    8.22    2.06
  -6  15   2   10.43    1.21
  -6  15  -2    8.85    1.01
  -6  15   3    2.42    0.64
  15   6  -3    1.64    1.43
  -6  15   3    0.76    1.46
  15   6   3    1.06    1.32
  -6  15   3    2.09    0.59
  -6  15   3    2.10    0.57
  -6  15  -3    1.54    0.60
  15   6  -4   39.50    5.19
  15   6   4   35.44    4.75
  15   6   4   38.85    3.46
  -6  15   4   44.77    5.33
 -15  -6   4   40.63    3.19
  -6  15   5   -0.16    0.54
  -6  15  -5    1.14    0.57
  15   6   5    0.59    0.65
 -15  -6   5   -0.11    0.43
 -15  -6   6    0.70    0.53
  -6  15   6    2.18    0.61
 -15  -6   6    1.31    0.51
 -15  -6   7   -0.10    0.36
  -6  15   7   -0.06    0.38
  -6  15   7   -0.26    2.86
   6 -15   7   -0.27    0.38
 -15  -6   7   -0.18    0.38
 -15  -6   8    5.43    0.60
  -7  15   0   65.42    4.99
  -7  15   0   64.59    5.98
  15   7   0   62.68    6.41
  -7  15   0   62.15    4.82
  15   7  -1   51.53    5.40
  -7  15   1   39.61    3.67
  15   7   1   53.53    5.38
  -7  15  -1   43.20    3.71
  -7  15   1   49.10    3.71
  -7  15   1   32.00    4.52
  -7  15   1   49.70    3.63
  -7  15  -1   51.20    3.63
  -7  15  -1   38.78    4.42
  -7  15   1   50.89    4.79
  -7  15  -2    7.51    1.54
  -7  15   2    5.81    1.51
  -7  15   2    9.18    1.05
  -7  15  -2    9.82    1.09
  15   7  -2   11.09    2.40
  15   7   2    8.93    2.12
  -7  15  -2    7.72    0.94
  -7  15   2    6.66    1.07
  -7  15   2    7.17    0.99
  -7  15   2    6.34    1.88
  -7  15   3   32.18    2.53
  -7  15   3   23.41    2.39
  -7  15  -3   35.11    2.56
  15   7   3   32.30    4.11
  15   7  -3   25.35    3.98
  -7  15   3   23.96    2.45
  -7  15   3   28.62    4.08
  -7  15   4   16.82    1.61
  15   7  -4   13.19    2.97
  15   7   4   15.53    2.89
  15   7   4   14.79    1.73
  -7  15   4   11.87    2.85
 -15  -7   4   14.10    1.41
  -7  15   5    0.48    0.52
  15   7   5    0.96    0.67
 -15  -7   5    0.05    0.43
 -15  -7   6    0.34    0.48
  -7  15   6    1.07    0.57
 -15  -7   6    0.73    0.43
  -7  15   7    0.55    0.41
  -7  15   7    1.64    2.68
 -15  -7   7    0.62    0.36
   7 -15   7    0.77    0.37
 -15  -7   7    0.55    0.38
  15   7   8    1.05    0.34
 -15  -7   8    1.50    0.31
  -8  15   0    0.96    0.86
  15   8   0   -1.27    1.50
  -8  15   0   -0.36    0.51
  -8  15   0   -0.05    0.36
  -8  15  -1   11.53    2.00
  -8  15   1   14.08    2.17
  -8  15   1   10.23    1.29
  -8  15  -1   11.99    1.32
  -8  15   1   11.68    1.29
  15   8  -1    9.23    2.37
  15   8   1   10.04    2.32
  -8  15  -1   13.52    1.27
  -8  15   1   17.16    2.54
  -8  15   1   15.43    1.30
  -8  15   2   32.26    2.54
  -8  15   2   28.35    2.51
  15   8   2   31.68    4.03
  -8  15   2   22.85    3.68
  -8  15  -2   30.48    2.55
  -8  15   2   27.17    2.58
  -8  15  -2   28.30    2.41
  15   8  -2   25.46    3.87
  -8  15  -2   25.12    3.20
  -8  15   2   32.74    3.61
  -8  15   3   31.27    2.51
  -8  15  -3   23.92    2.44
  15   8   3   28.36    3.88
  15   8  -3   25.05    3.91
  -8  15   3   29.67    4.20
  -8  15   3   31.01    2.53
  -8  15   3   28.27    2.51
  -8  15   4    0.08    0.52
  15   8  -4   -0.41    1.31
  15   8   4   -0.37    1.06
  -8  15   4   -0.42    1.53
  15   8   4   -0.38    0.61
 -15  -8   4   -0.05    0.40
  15   8   5    1.28    0.67
 -15  -8   5    1.11    0.48
  -8  15   6   15.52    1.58
 -15  -8   6   16.78    1.48
 -15  -8   6   14.58    1.55
 -15  -8   7    1.01    0.38
  -8  15   7    0.59    0.40
   8 -15   7    0.65    0.33
 -15  -8   7    1.34    0.41
 -15  -8   8    6.75    0.66
  -9  15   0   31.51    2.79
  15   9   0   30.04    2.96
  15   9   0   32.36    4.20
  -9  15   0   34.64    3.89
  -9  15  -1    0.95    0.83
  -9  15   1    1.55    1.03
  -9  15   1    1.86    0.50
  15   9  -1    1.59    1.23
  15   9   1    1.57    1.29
  15   9   1    0.94    0.63
  -9  15   1    0.52    0.51
  -9  15  -1    0.59    0.55
  -9  15  -1    0.89    0.45
  -9  15   1    0.67    0.42
  -9  15   1   -0.30    1.05
  -9  15   2   59.61    4.58
  -9  15   2   49.42    4.54
  -9  15  -2   57.50    4.60
  15   9   2   54.29    5.98
  15   9   2   68.03    4.80
  15   9  -2   55.42    6.17
  -9  15  -2   58.54    4.48
  -9  15   2   65.63    4.73
  -9  15   2   61.58    6.36
  -9  15  -2   47.99    5.35
  -9  15   2   57.91    5.70
  -9  15   3  189.23   11.99
  -9  15   3  165.31   11.91
  -9  15  -3  134.14   11.83
  15   9   3  166.70   13.68
  -9  15   3  159.87   11.93
  15   9   3  172.48   12.04
  -9  15   3  150.15   13.85
  15   9  -3  154.32   13.81
  -9  15   4    8.50    1.10
  15   9   4    7.00    1.14
  15   9   5    0.52    0.59
 -15  -9   5   -0.15    0.40
 -15  -9   6    1.17    0.51
 -15  -9   6    0.67    0.40
 -15  -9   7    6.08    0.81
  -9  15   7    8.26    0.93
   9 -15   7    7.48    0.77
 -15  -9   7    9.65    0.86
 -15  -9   8    0.89    0.25
 -10  15   0   -0.26    0.78
  15  10   0   -0.30    0.96
  15  10   0    0.32    0.57
 -10  15   0    0.30    0.47
 -10  15   0   -0.05    0.43
 -10  15  -1   14.53    2.18
 -10  15   1   11.74    2.10
 -10  15   1    8.37    1.22
 -10  15  -1   11.33    1.29
 -10  15   1   10.55    1.19
  15  10  -1   17.58    2.60
  15  10   1    9.55    2.06
 -10  15   1   10.29    1.15
  15  10   1   13.04    1.44
 -10  15  -1   13.22    1.21
 -10  15   1    9.52    2.14
 -10  15  -2    3.26    1.22
 -10  15   2    2.67    1.24
 -10  15   2    5.14    0.81
  15  10   2    4.61    1.01
 -10  15   2    3.00    0.78
 -10  15   2    4.68    0.80
 -10  15  -2    4.54    0.85
 -10  15   3   40.07    3.24
 -10  15  -3   41.51    3.25
 -10  15   3   37.05    3.20
 -10  15   3   42.43    3.29
  15  10   3   33.06    3.24
 -10  15   3   37.41    4.99
 -10  15   4    0.16    0.52
  15  10   4    0.58    0.59
 -15 -10   5    0.64    0.41
 -10  15   6    1.17    0.51
 -15 -10   6    1.48    0.42
 -15 -10   7    6.02    0.71
 -10  15   7    6.31    0.79
 -15 -10   7    7.72    0.75
 -11  15   0    4.24    1.40
 -11  15   0    4.87    0.76
  15  11   0    5.49    0.92
 -11  15   0    5.64    0.88
 -11  15   1   60.15    4.53
 -11  15  -1   54.56    4.48
 -11  15   1   52.70    4.38
 -11  15  -1   58.48    4.37
  15  11   1   63.00    4.65
 -11  15   1   56.93    4.36
 -11  15  -1   57.02    5.54
 -11  15   2   52.47    4.17
 -11  15  -2   54.84    4.19
 -11  15   2   48.97    4.09
  15  11   2   60.37    4.37
 -11  15   2   55.71    4.30
 -11  15   2   39.36    5.53
 -11  15  -2   34.17    4.71
 -11  15   2   57.16    5.51
 -11  15   3    5.87    0.93
 -11  15   3    5.61    0.91
 -11  15  -3    6.02    0.92
 -11  15   4    0.53    0.50
 -11  15   5    0.22    0.48
 -15 -11   5   -0.19    0.33
 -11  15   6    1.36    0.51
 -15 -11   6    1.85    0.46
 -15 -11   7    0.62    0.28
 -11  15   7    0.49    0.37
 -15 -11   7    0.06    0.28
 -12  15   0    0.81    0.91
  15  12   0    0.91    0.60
 -12  15   0    0.47    0.55
 -12  15   0   -0.05    0.45
 -12  15   1    0.44    0.44
  12 -15   1    0.09    0.60
 -12  15  -1    0.51    0.78
  15  12   1    0.71    0.64
 -12  15   1    0.78    0.49
 -12  15  -1    1.91    0.61
 -12  15  -1    0.95    0.49
 -12  15   1    0.71    0.44
 -12  15  -2   14.55    2.36
 -12  15   2   14.81    2.44
 -12  15   2   20.66    1.67
 -12  15  -2   10.88    1.46
 -12  15   2   17.18    1.57
 -12  15   2   14.88    1.48
  15  12   2   18.24    1.79
  12 -15   2   13.57    1.68
 -12  15   2   16.40    2.96
 -12  15   3    0.95    0.55
 -12  15   3    0.71    0.51
 -12  15  -3    1.55    0.63
 -12  15   4    0.97    0.56
 -12  15   5   15.72    1.40
 -15 -12   5   10.13    1.12
 -15 -12   6    1.20    0.39
 -12  15   7    3.05    0.50
 -15 -12   7    2.13    0.38
 -13  15   0   14.82    2.39
 -13  15   0   15.92    1.56
 -13  15   0   12.89    1.37
  15  13   0   14.65    1.60
 -13  15   1   45.10    3.63
 -13  15  -1   40.39    3.57
  13 -15   1   42.44    3.72
 -13  15  -1   41.53    3.46
  15  13   1   48.19    3.74
 -13  15   1   45.87    3.48
 -13  15  -1   40.94    4.56
 -13  15   2   14.73    1.55
 -13  15  -2   17.89    1.61
 -13  15   2   13.38    1.46
  13 -15   2   14.50    1.70
  15  13   2   15.51    1.72
 -13  15   2   13.36    1.40
 -13  15   3  140.44   11.38
 -13  15   3  177.22   11.49
 -13  15  -3  153.42   11.41
  15  13   3  150.21   11.55
 -13  15   4   12.61    1.38
 -13  15   5    0.33    0.46
 -15 -13   6    0.35    0.31
 -13  15   7    0.58    0.31
  14 -15   0    0.19    0.61
  15  14   0    0.33    0.63
 -14  15   0   -0.39    0.64
 -14  15   0    0.55    0.47
 -14  15   1   34.17    2.69
 -14  15  -1   33.12    2.66
  14 -15   1   30.24    2.80
 -14  15   1   32.56    2.49
 -14  15  -1   28.50    2.47
 -14  15  -2   62.21    4.13
 -14  15   2   46.72    3.94
  14 -15   2   52.93    4.25
  15  14   2   60.66    4.25
 -14  15   2   51.21    3.89
 -14  15   3    3.14    0.65
  15  14   3    3.02    0.88
 -14  15   3    2.15    0.61
 -14  15  -3    2.19    0.61
 -14  15   3    2.68    0.58
 -14  15   4    0.75    0.52
 -14  15   5    1.17    0.53
 -15 -14   6    0.91    0.35
 -14  15   6    0.59    0.39
 -14  15   7    1.65    0.35
 -15  15   0   36.33    3.20
  15  15   0   41.30    3.28
 -15  15   0   39.00    3.04
  15 -15   0   33.06    3.26
  15 -15   1    2.11    0.82
  15  15   1    0.96    0.71
 -15  15   1    1.64    0.66
 -15  15  -1    2.56    0.72
 -15  15   1    2.58    0.57
 -15  15   2    7.64    0.97
  15 -15   2    8.00    1.28
 -15  15   2    7.67    0.91
  15  15   2    7.84    1.18
 -15  15   2    6.93    1.04
 -15  15   2    6.03    0.98
 -15  15  -2    8.46    1.08
 -15  15   3   28.54    2.26
 -15  15  -3   23.29    2.20
  15  15   3   31.60    2.49
 -15  15   3   27.36    2.14
 -15  15   4    9.87    1.14
 -15  15   4    9.97    1.04
 -15  15   5    4.62    0.72
 -15 -15   6    0.44    0.30
 -15  15   6    1.22    0.38
 -15  15   6    0.41    0.28
  16 -15   0    0.10    0.69
  15  16   0   -0.32    0.60
 -16  15   0    1.25    0.54
 -16  15   0   -0.05    0.40
  16 -15   1    5.38    1.04
 -16  15   1    4.57    0.69
  15  16   1    2.90    0.83
 -16  15   1    3.62    0.79
 -16  15  -1    4.69    0.82
 -16  15   2    3.77    0.66
  16 -15   2    2.49    0.91
 -16  15   2    3.01    0.59
  15  16   2    4.19    0.89
 -16  15   2    3.20    0.71
 -16  15   2    3.92    0.74
 -16  15  -2    4.56    0.81
 -16  15   3    4.35    0.74
  15  16   3    3.72    0.89
 -16  15   3    5.92    0.79
 -16  15  -3    4.63    0.75
 -16  15   3    5.18    0.68
 -16  15   4    0.71    0.45
 -16  15   4    0.12    0.33
 -16  15   5    0.74    0.34
 -16  15   5    1.32    0.46
 -16  15   6    1.28    0.38
 -16  15   6    1.01    0.27
  16 -14   0    3.49    0.90
  14  16   0    3.55    0.83
 -16  14   0    2.92    0.72
  16 -14   1    1.03    0.75
 -16  14   1    2.46    0.54
  14  16   1    2.94    0.82
 -16  14   1    1.90    0.65
 -16  14  -1    2.65    0.73
 -16  14   2   13.95    1.49
 -16  14  -2   13.98    1.50
 -16  14   2   13.85    1.41
  16 -14   2   12.99    1.71
 -16  14   2   13.59    1.32
  14  16   2   14.69    1.66
 -16  14   3    8.74    1.13
 -16  14  -3   10.24    1.17
 -16  14   3   11.26    1.19
  14  16   3   13.61    1.48
 -16  14   3    9.59    1.04
 -16  14   4    6.75    0.90
 -16  14   4    6.13    0.76
 -16  14   5    6.51    0.80
 -16  14   5    4.25    0.60
 -14 -16   6    0.97    0.30
 -16  14   6    1.36    0.32
 -16  13   0    2.25    0.71
  13  16   0    1.14    0.70
  16 -13   1    5.16    1.09
 -16  13   1    4.10    0.77
 -16  13  -1    3.58    0.74
  13  16   1    3.59    0.93
  13  16  -1    3.64    0.80
 -16  13   2   20.98    1.97
 -16  13  -2   21.55    1.99
 -16  13   2   19.37    1.92
  16 -13   2   22.80    2.31
  13  16   2   22.57    2.21
 -16  13   2   22.21    1.87
 -16  13   3    0.75    0.44
 -16  13   3    0.84    0.42
 -16  13   3   -0.33    0.53
 -16  13  -3   -0.40    0.57
 -16  13   4    2.72    0.62
  13  16   4    2.34    0.80
 -16  13   5    2.19    0.57
 -16  13   6    0.33    0.38
 -13 -16   6    0.73    0.31
  12  16   0  177.81   11.47
 -16  12   0  147.88   11.25
  16 -12   1  109.84    8.33
  12  16   1   98.83    8.22
  12  16  -1  101.83    8.16
 -16  12  -1   89.69    9.00
 -16  12   1   82.03    8.91
 -16  12   1  135.37    8.24
 -16  12  -1  113.55    8.15
 -16  12  -2   26.45    2.27
 -16  12   2   22.08    2.19
  16 -12   2   22.95    2.49
  12  16   2   27.65    2.52
 -16  12   2   27.98    2.29
 -16  12   3   70.92    5.29
 -16  12  -3   65.64    5.26
 -16  12   3   69.91    5.31
  16 -12   3   65.86    5.56
 -16  12   4    3.26    0.69
  12  16   4    2.35    0.83
 -16  12   5    7.72    0.98
 -12 -16   5    7.23    0.87
 -16  12   6    3.04    0.55
 -12 -16   6    1.71    0.44
 -16  12   7    0.67    0.31
 -16  11   0    1.00    0.53
  11  16   0    0.63    0.70
  16 -11   1   40.44    3.46
  11  16   1   33.27    3.34
  11  16  -1   39.91    3.37
 -16  11   1   46.48    4.36
 -16  11   1   38.22    3.24
 -16  11  -1   40.80    3.25
 -16  11   2   10.95    1.19
 -16  11   2    8.50    1.15
  16 -11   2    8.66    1.40
 -16  11   2    9.80    1.90
  11  16   2   11.60    1.45
 -16  11  -2   11.41    1.25
 -16  11   3   13.89    1.42
 -16  11   3   12.88    1.41
 -16  11  -3   14.83    1.42
  16 -11   3   11.68    1.67
 -16  11   4    0.65    0.50
  11  16   4    1.61    0.73
 -16  11   5    3.11    0.67
  11  16   5    1.86    0.66
 -11 -16   5    3.73    0.64
 -16  11   6    0.87    0.44
 -11 -16   6    1.02    0.44
 -16  11   7   12.04    1.16
 -11 -16   7   13.36    1.12
  10  16   0  112.66    9.07
 -16  10   0  126.17    8.98
  16 -10   1   17.91    1.91
  10  16  -1   20.94    1.93
  10  16   1   19.84    1.98
 -16  10   1   15.36    1.66
 -16  10  -1   16.34    1.70
 -16  10   2   21.70    1.92
  16 -10   2   19.52    2.15
  10  16   2   23.23    2.27
 -16  10   2   20.12    2.76
 -16  10   2   17.74    1.85
 -16  10  -2   21.29    1.94
 -16  10   3   96.18    7.17
  16 -10   3   92.46    7.42
 -16  10   3   96.62    7.11
 -16  10  -3   91.60    7.09
 -16  10   4    2.97    0.72
  10  16   4    1.65    0.73
 -10 -16   4    0.80    0.46
 -16  10   5    1.25    0.57
  10  16   5    2.36    0.68
 -10 -16   5    1.85    0.56
 -16  10   6    1.34    0.49
 -10 -16   6    1.79    0.52
 -16  10   7   -0.04    0.32
 -10 -16   7    0.10    0.29
  16  -9   0   -0.36    1.21
 -16   9   0    0.95    0.43
   9  16   0    0.18    0.60
  16  -9   1    1.83    0.79
  16  -9  -1    1.07    1.70
 -16   9   1    3.31    0.61
 -16   9  -1    3.62    0.65
   9  16  -1    4.01    0.85
   9  16   1    3.77    0.91
  16  -9   1    2.49    1.39
 -16   9   2   12.88    1.35
  16  -9   2   14.33    1.61
   9  16   2   13.44    1.61
 -16   9   2   10.99    1.30
 -16   9  -2   10.64    1.30
 -16   9   3   46.34    3.78
  16  -9   3   50.44    4.09
   9  16   3   51.29    4.03
  16  -9   3   41.90    3.87
 -16   9   3   48.38    4.79
 -16   9   3   47.12    3.71
 -16   9  -3   44.11    3.69
 -16   9   4   29.79    2.43
   9  16   4   29.17    2.55
  16  -9   4   21.81    2.43
  -9 -16   4   29.15    2.33
 -16   9   5    2.25    0.63
   9  16   5    0.71    3.70
   9  16   5    1.51    0.68
  -9 -16   5    2.25    0.59
   9  16   6   -0.59    3.37
  -9 -16   6    3.27    0.62
 -16   9   7   -0.09    0.32
  -9 -16   7   -0.04    0.34
 -16   8   0    2.09    0.54
  16  -8   0    0.72    1.31
   8  16   0    1.11    0.67
  16  -8   1    3.74    0.91
  16  -8  -1    3.96    1.66
 -16   8   1    4.99    0.77
 -16   8  -1    3.75    0.73
  16  -8   1    5.43    1.81
   8  16  -1    4.78    0.86
   8  16   1    4.58    0.94
 -16   8   2   24.32    2.02
  16  -8   2   18.92    2.16
  16  -8  -2   23.48    3.59
  16  -8   2   16.75    3.20
   8  16   2   19.48    2.15
 -16   8   2   24.86    2.01
 -16   8  -2   20.17    1.96
 -16   8   3  166.56   10.68
  16  -8   3  128.30   12.26
  16  -8   3  145.35   10.84
   8  16   3  147.17   10.80
  16  -8   3  133.48   10.70
  16  -8  -3  111.74   12.27
  -8 -16   3  140.60   10.48
 -16   8   3  122.28   11.37
 -16   8   3  128.45   10.48
 -16   8  -3  162.21   10.57
 -16   8   4   22.09    2.10
  -8 -16   4   24.36    2.05
   8  16   4   23.10    2.25
  16  -8   4   19.48    2.21
 -16   8   4   22.54    2.05
 -16   8   5   32.87    2.58
   8  16   5   28.24    2.55
  16  -8   5   29.89    2.64
  -8 -16   5   27.86    2.45
 -16   8   5   28.66    2.47
  -8 -16   6    3.61    0.65
 -16   8   7    9.39    1.00
  -8 -16   7   10.28    0.98
  -8 -16   8    1.10    0.25
 -16   7   0    0.06    0.42
  16  -7   0    1.42    1.24
   7  16   0   -0.28    0.59
 -16   7   1    1.18    0.48
 -16   7  -1    0.19    0.44
  16  -7  -1   -0.36    1.16
  16  -7   1   -0.36    1.31
   7  16  -1    0.53    0.58
   7  16   1    0.68    0.65
 -16   7   2    0.34    0.43
  16  -7  -2    1.92    1.43
 -16   7   2    1.23    0.51
 -16   7  -2    0.45    0.48
  16  -7   2    0.97    0.64
 -16   7   3   57.75    4.05
  16  -7  -3   38.70    5.45
  16  -7   3   44.54    5.52
  16  -7   3   50.74    4.21
   7  16   3   51.02    4.19
 -16   7   3   50.27    3.92
 -16   7   3   54.67    4.87
 -16   7   3   48.34    3.89
 -16   7  -3   43.51    3.86
 -16   7   4    1.70    0.61
   7  16   4    1.20    0.72
  16  -7   4   -0.39    0.68
  -7 -16   4    0.91    0.51
 -16   7   4    0.94    0.59
 -16   7   5    8.97    1.15
   7  16   5    8.73    1.17
  16  -7   5   11.21    1.29
  -7 -16   5    8.39    1.08
 -16   7   5    8.37    1.08
 -16   7   6    3.07    0.67
  -7 -16   6    2.79    0.63
 -16   7   7    1.70    0.48
   7  16   7    0.24    2.96
  -7 -16   7    1.29    0.43
  -7 -16   8    8.34    0.77
  16  -6   0    2.10    1.35
   6  16   0    1.12    0.65
  16  -6   1   44.30    5.44
   6  16   1   51.31    4.03
   6  16  -1   47.96    4.05
  16  -6  -1   41.45    5.29
 -16   6   2   23.51    1.93
  16  -6  -2   18.20    3.18
  16  -6   2   22.90    3.48
 -16   6   2   18.34    1.79
 -16   6  -2   18.72    1.83
 -16   6   3   24.47    2.01
   6  16   3   17.76    2.02
  16  -6  -3   14.01    3.17
  16  -6   3   18.25    2.12
   6  16   3   24.71    2.23
  16  -6   3   18.59    3.24
 -16   6   3   21.05    1.89
 -16   6   3   20.26    1.86
 -16   6  -3   23.70    1.92
 -16   6   4    1.89    0.61
   6  16   4    1.47    0.76
  16  -6   4    1.00    0.72
 -16   6   4    0.26    0.49
 -16   6   5   13.80    1.57
   6  16   5   11.65    1.50
  16  -6   5   16.73    1.77
  -6 -16   5   17.14    1.54
 -16   6   5   15.28    1.52
  -6 -16   6    2.48    0.63
 -16   6   6    3.33    0.66
 -16   6   7    4.77    0.72
  -6 -16   7    4.31    0.67
 -16   6   8    0.13    0.23
  -6 -16   8    0.22    0.27
   5  16   0    0.54    0.59
  16  -5   0    0.35    1.27
  16  -5  -1    5.15    1.81
   5  16   1    5.37    0.95
   5  16  -1    5.21    1.01
  16  -5   1    4.31    1.66
   5  16   2    8.63    1.16
 -16   5   2    6.85    0.94
  16  -5  -2    6.74    2.12
   5  16   2    4.88    0.95
  16  -5   2    5.45    1.89
   5  16  -2    7.19    1.17
 -16   5   2    9.10    0.92
 -16   5   3    2.71    0.68
  16  -5  -3    2.60    1.73
   5  16   3    1.31    0.70
 -16   5   3    1.59    0.49
 -16   5  -3    0.91    0.44
   5  16   3    2.65    3.70
  16  -5   3    1.91    1.33
   5  16   3    2.38    0.82
 -16   5   3    0.99    0.50
 -16   5   4    1.02    0.57
  16  -5  -4   -1.89    1.76
   5  16   4    0.34    0.55
   5  16   4   -0.39    4.01
  16  -5   4    0.39    1.36
  16  -5   4    0.10    0.64
   5  16   4    1.64    0.70
 -16   5   4    1.27    0.56
 -16   5   5   29.45    2.47
   5  16   5   22.06    2.34
  -5 -16   5   27.75    2.34
   5  16   5   25.26    2.39
  16  -5   5   30.27    2.61
 -16   5   5   27.37    2.34
  -5 -16   6    1.65    0.55
 -16   5   6    1.85    0.60
 -16   5   7    0.47    0.41
 -16   5   7    0.11    0.39
   5  16   7    0.54    2.90
  -5 -16   7    0.34    0.41
 -16   5   8    8.05    0.78
  -5 -16   8    9.14    0.82
  16  -4   0  261.65   20.38
   4  16   0  272.71   18.66
   4  16   0  238.16   18.54
   4  16   1   13.22    1.48
   4  16   1   12.75    1.42
   4  16  -1   12.52    1.53
  16  -4  -1   12.24    2.62
  16  -4   1   14.95    2.73
   4  16  -1    9.77    1.32
 -16   4   2    9.05    1.06
   4  16  -2   10.99    1.36
   4  16   2    7.58    1.16
  16  -4   2    7.39    1.16
  16  -4   2   10.09    2.23
   4  16  -2   10.53    1.18
 -16   4   2    7.27    0.94
   4  16   2    9.91    1.25
 -16   4   3   24.51    2.29
   4  16   3   28.79    2.45
  16  -4  -3   22.91    3.95
   4  16   3   22.91    2.37
  16  -4   3   25.49    2.51
   4  16   3   27.59    2.52
  16  -4   3   28.87    3.95
 -16   4   3   27.07    2.24
 -16   4  -3   25.50    2.20
 -16   4   4    0.71    0.56
  16  -4  -4   -0.48    1.59
   4  16   4    0.92    0.59
 -16   4   4    1.50    0.54
  16  -4   4    1.01    0.67
  16  -4   4    2.33    1.45
   4  16   4    2.60    0.77
 -16   4   5    0.89    0.60
   4  16   5   -0.08    0.56
   4  16   5    1.56    0.62
  -4 -16   5    1.07    0.54
  16  -4   5    0.41    0.76
 -16   4   5    1.49    0.59
 -16   4   6    0.15    0.52
 -16   4   6    0.72    0.49
  -4 -16   6    0.44    0.48
 -16   4   7    0.06    0.42
  -4 -16   7   -0.05    0.42
 -16   4   7    0.19    0.38
 -16   4   8    1.62    0.35
   3  16   0    0.34    0.60
  16  -3   0    1.41    1.31
   3  16   0    0.97    0.56
   3  16   1   92.75    7.03
  16  -3   1   97.59    8.70
   3  16   1   76.78    6.90
   3  16  -1   90.58    7.03
  16  -3  -1   98.50    8.85
   3  16  -1   98.39    6.99
   3  16   1   81.16    6.94
   3  16   1   89.88    6.72
   3  16  -1  101.60    6.81
 -16   3   2   33.21    3.28
  16  -3   2   43.60    5.05
   3  16   2   39.86    3.47
   3  16  -2   42.51    3.55
  16  -3   2   36.52    3.45
  16  -3  -2   41.34    5.18
   3  16   2   44.10    3.23
   3  16  -2   46.64    3.49
 -16   3   2   40.74    3.25
   3  16   2   50.11    3.61
 -16   3   3   58.39    5.02
  16  -3  -3   69.03    7.30
   3  16   3   64.33    5.17
  16  -3   3   56.66    6.58
   3  16   3   50.51    5.04
   3  16  -3   74.61    5.29
  16  -3   3   69.98    5.30
   3  16   3   90.21    5.43
 -16   3   3   76.46    5.03
 -16   3   4    1.74    0.63
  16  -3  -4    1.43    1.59
   3  16   4    0.58    0.57
  16  -3   4    1.30    0.74
  16  -3   4    0.77    1.30
   3  16   4    2.66    0.76
 -16   3   4    1.16    0.53
 -16   3   5   15.11    1.50
   3  16   5   11.14    1.38
   3  16  -5   13.54    1.45
  16  -3   5   11.74    1.60
 -16   3   5   14.09    1.40
   3  16   5   12.22    1.46
 -16   3   6    8.43    1.05
  -3 -16   6    6.07    0.90
 -16   3   6    6.75    0.87
 -16   3   7    0.29    0.41
  -3 -16   7    0.16    0.43
 -16   3   7    0.05    0.40
 -16   3   8   22.60    1.80
  16  -2   0  151.10   11.76
   2  16   0  129.67    9.86
   2  16   0  145.93    9.89
   2  16   0  140.69    9.63
   2  16   1    0.40    0.55
   2  16  -1    0.43    0.57
   2  16   1    0.08    0.49
  16  -2  -1   -0.38    1.46
  16  -2   1    1.32    0.62
  16  -2   1   -0.35    1.39
   2  16   1    1.79    3.10
   2  16  -1    1.00    0.50
   2  16   1    0.67    0.56
   2  16   1    0.87    0.37
   2  16  -1    0.97    0.41
  16  -2  -2   87.12    8.93
  16  -2   2   96.72    8.76
   2  16   2   92.01    7.08
   2  16  -2   89.11    7.12
  16  -2   2  102.66    7.18
   2  16   2  113.10    9.35
   2  16  -2   96.10    7.07
   2  16   2   89.40    8.44
   2  16   2   89.50    6.82
 -16   2   2   92.12    6.86
 -16   2   2   87.42    6.94
 -16   2   3    0.71    0.49
   2  16   3    0.98    0.57
   2  16   3    0.80    0.57
  16  -2  -3   -1.34    1.72
   2  16  -3   -0.18    0.60
  16  -2   3    0.70    0.72
   2  16   3   -0.34    1.05
  16  -2   3    1.48    1.34
 -16   2   3    0.65    0.44
 -16   2   4   12.15    1.39
   2  16   4   15.11    1.48
   2  16   4   12.15    1.46
  16  -2   4   12.30    2.60
  16  -2   4   11.79    1.51
 -16   2   4   10.32    1.23
  16  -2  -4    7.55    2.59
   2  16   5    1.46    0.63
   2  16   5    1.71    0.60
   2  16  -5    1.75    0.70
  16  -2   5    1.33    0.76
 -16   2   5    0.90    0.53
 -16   2   6    9.82    1.22
   2  16   6    9.94    1.16
   2  16  -6    9.24    1.16
  -2 -16   6   10.27    1.15
 -16   2   6   10.94    1.15
  16  -2   6    6.73    1.24
 -16   2   7   -0.12    0.41
 -16   2   7    0.30    0.43
 -16   2   8    3.07    0.46
  -2 -16   8    3.34    0.49
 -16   2   8    2.95    0.46
   1  16   0    0.79    0.46
   1  16   0   -0.08    0.44
  16  -1   0    0.35    1.31
   1  16   0   -0.08    0.47
   1  16   0    0.14    0.31
   1  16   1    3.22    0.84
   1  16  -1    6.58    1.05
   1  16   1    5.65    0.91
  16  -1  -1    6.84    2.15
  16  -1   1    7.28    0.97
  16  -1   1    8.34    2.08
   1  16  -1    6.12    0.80
   1  16   1    6.32    0.74
   1  16  -1    6.87    0.94
   1  16   1    6.16    1.68
   1  16   2    6.17    0.95
   1  16  -2    9.76    1.11
  16  -1  -2    6.14    1.95
  16  -1   2    7.45    1.05
  16  -1   2    6.31    1.87
   1  16  -2    5.24    0.87
   1  16   2    4.75    0.96
   1  16   2    5.33    1.69
 -16   1   3  115.00    8.58
  16  -1  -3  115.27   10.81
  16  -1   3  111.78   10.34
   1  16   3   97.97    8.57
   1  16  -3  115.38    8.70
  16  -1   3  124.28    8.82
   1  16   3  101.88   10.05
 -16   1   3  112.55    8.46
   1  16   3  134.52    8.73
 -16   1   4   20.26    1.95
  16  -1  -4   14.58    3.27
   1  16   4   20.06    2.04
  16  -1   4   23.10    3.43
  16  -1   4   18.69    2.06
   1  16   4   23.96    2.02
 -16   1   4   19.35    1.85
   1  16   5    0.24    0.53
   1  16   5   -0.07    0.51
  16  -1   5    0.81    0.65
 -16   1   5    0.19    0.48
 -16   1   6   16.78    1.72
   1  16   6   14.71    1.65
  16  -1   6   18.03    1.86
  -1 -16   6   18.05    1.69
 -16   1   6   17.84    1.65
 -16   1   7    2.45    0.59
 -16   1   7    1.72    0.52
 -16   1   8    3.43    0.47
  -1 -16   8    3.67    0.52
 -16   1   8    2.81    0.46
   0  16   0   17.07    1.83
   0  16   0   17.94    1.86
  16   0   0   23.13    3.34
   0  16   0   23.35    1.75
   0  16   0   17.66    1.86
   0  16  -1    4.63    0.69
   0  16   1    5.01    0.86
  16   0  -1    5.31    1.89
  16   0   1    5.95    0.88
  16   0   1    4.83    1.76
   0  16   1    4.34    2.99
   0  16  -1    5.45    0.85
   0  16   1    4.68    1.54
   0  16   1    3.47    0.82
   0  16   1    4.06    0.63
   0  16  -1    4.88    0.90
  16   0  -2   31.95    4.53
   0  16   2   28.91    2.84
  16   0   2   28.17    4.11
   0  16   2   29.97    2.87
  16   0   2   33.43    2.95
   0  16  -2   35.97    2.93
   0  16   2   34.32    2.95
   0  16   2   35.63    4.18
  16   0  -3   32.90    4.73
  16   0   3   37.36    4.47
   0  16   3   39.74    2.98
   0  16  -3   37.45    3.00
  16   0   3   30.00    3.00
   0  16   3   34.11    2.91
   0  16   3   29.17    4.09
 -16   0   3   30.11    2.71
 -16   0   4   38.97    3.13
   0  16   4   33.16    3.07
  16   0   4   28.91    4.31
  16   0  -4   31.35    4.83
   0  16   4   35.06    3.14
  16   0   4   35.02    3.21
 -16   0   4   41.20    3.02
   0  16   5    2.69    0.71
  16   0   5    2.61    0.83
   0  16  -5    0.91    0.60
 -16   0   5    1.19    0.55
 -16   0   6    3.93    0.82
   0  16   6    3.25    0.74
   0  16  -6    3.54    0.77
  16   0   6    3.35    0.93
 -16   0   6    4.37    0.74
 -16   0   7    0.58    0.46
   0  16   7   -0.24    0.32
   0 -16   7   -0.16    0.47
 -16   0   7    0.24    0.43
 -16   0   8    2.32    0.39
   0  16   8    1.32    2.62
   0 -16   8    2.35    0.45
 -16   0   8    2.67    0.44
  -1  16   0   -0.22    0.44
  -1  16   0    0.52    0.37
  -1  16   0    0.40    0.52
  -1  16   0    0.45    0.75
  -1  16   0   -0.45    0.49
  -1  16   1    1.12    0.53
  16   1   1    1.17    0.53
  -1  16  -1    1.32    0.54
  -1  16  -1    0.52    0.41
  -1  16   1    0.27    0.92
  -1  16   1    0.59    0.35
  -1  16   1    0.23    0.52
  -1  16  -1    0.08    0.50
  -1  16   2    1.57    1.40
  16   1   2    3.48    0.80
  -1  16   2    1.71    0.60
  -1  16  -2    3.16    0.71
  -1  16   2    2.39    0.68
  -1  16   2    2.92    0.69
  -1  16  -2    3.77    0.77
  -1  16   3    8.18    1.03
  -1  16  -3    5.80    0.98
  -1  16  -3    7.05    1.00
  -1  16   3    7.72    2.03
 -16  -1   3    7.00    0.85
  -1  16   4   36.31    3.07
 -16  -1   4   35.42    2.93
  -1  16   5   25.04    2.27
  -1  16  -5   22.55    2.22
 -16  -1   5   25.41    2.16
 -16  -1   6    0.31    0.55
  -1  16   6    0.36    0.51
  -1  16  -6    0.64    0.56
 -16  -1   7    2.91    0.59
  -1  16   7    1.91    0.52
   1 -16   7    1.97    0.58
 -16  -1   7    2.73    0.58
 -16  -1   8    1.21    0.31
   1 -16   8    1.38    0.37
 -16  -1   8    1.27    0.35
  -2  16   0    2.04    0.58
  16   2   0    2.77    1.46
  -2  16   0    2.26    0.64
  -2  16   0    3.32    1.10
  -2  16   0    3.24    0.56
  -2  16   0    1.55    0.59
  -2  16  -1   20.66    2.04
  -2  16   1   19.15    2.02
  -2  16  -1   21.97    2.10
  16   2   1   20.91    2.07
  16   2  -1   21.71    3.50
  16   2   1   23.33    3.53
  -2  16  -1   22.26    1.94
  -2  16  -1   25.72    2.17
  -2  16   1   27.82    2.21
  -2  16   1   23.71    2.10
  -2  16   1   24.12    3.16
  -2  16   1   21.77    1.89
  -2  16   2   69.53    5.29
  16   2   2   67.92    6.86
  -2  16   2   76.02    5.36
  -2  16  -2   67.79    5.34
  16   2   2   71.92    5.38
  16   2  -2   66.73    7.19
  -2  16  -2   65.65    5.29
  -2  16   2   66.99    5.33
  -2  16   2   60.49    6.54
  -2  16   3    0.23    0.53
  -2  16  -3   -0.33    0.54
  16   2  -3    2.22    1.82
  16   2   3    0.72    1.26
  -2  16  -3    0.87    0.55
  -2  16   3    0.73    0.56
  -2  16   3    1.78    1.42
 -16  -2   3    0.60    0.38
  -2  16   4   30.97    2.46
  16   2  -4   23.72    4.03
  16   2   4   25.82    3.84
  -2  16   4   24.69    3.83
  16   2   4   24.84    2.47
 -16  -2   4   24.26    2.21
  -2  16   5    1.48    0.70
  -2  16   5    1.45    3.88
  -2  16  -5    2.64    0.72
  16   2   5    2.38    0.80
 -16  -2   5    1.51    0.60
 -16  -2   6   41.25    3.25
  -2  16   6   39.55    3.23
  -2  16  -6   36.03    3.19
  16   2   6   36.87    3.33
 -16  -2   6   38.68    3.13
 -16  -2   7    8.05    0.92
  -2  16   7    6.09    0.85
   2 -16   7    8.06    0.93
 -16  -2   7    7.13    0.85
 -16  -2   8    2.11    0.34
 -16  -2   8    1.49    0.37
  -3  16   0   -0.14    0.40
  16   3   0    0.69    1.29
  -3  16   0   -0.44    0.77
  -3  16   0    0.24    0.36
  -3  16   0    0.41    0.49
  -3  16   0    0.22    0.42
  -3  16   1    0.80    0.41
  -3  16   1    0.57    0.42
  16   3  -1    1.12    1.30
  16   3   1    1.03    1.37
  -3  16  -1    0.72    0.39
  -3  16   1    0.84    0.97
  -3  16  -1    0.48    0.44
  -3  16   1    0.91    0.54
  -3  16   1    0.29    0.44
  -3  16  -1    0.61    0.51
  -3  16   2   15.23    1.64
  -3  16   2   13.07    1.62
  -3  16  -2   17.45    1.75
  16   3  -2   14.27    3.04
  16   3   2   13.92    1.67
  -3  16   2   21.54    3.07
  16   3   2   15.64    2.89
  -3  16  -2   20.58    1.79
  -3  16   2   18.44    1.75
  -3  16  -2   18.19    1.58
  -3  16   3   24.75    2.04
  -3  16   3   17.07    1.92
  -3  16  -3   22.68    2.09
  16   3  -3   29.24    4.07
  -3  16   3   13.02    2.86
  16   3   3   23.63    3.47
  -3  16  -3   22.38    2.05
  -3  16   3   18.36    1.97
  -3  16   4    4.20    0.82
  16   3  -4    4.19    2.02
  16   3   4    1.12    1.47
  16   3   4    3.96    0.88
  -3  16   4    0.40    1.41
 -16  -3   4    4.67    0.68
 -16  -3   5   72.20    5.25
  -3  16   5   75.32    5.27
  -3  16  -5   68.10    5.18
 -16  -3   5   68.02    5.07
 -16  -3   6   19.10    1.74
  -3  16   6   14.00    1.65
  16   3   6   17.77    1.86
 -16  -3   6   18.79    1.62
 -16  -3   7    5.00    0.75
  -3  16   7    5.55    0.77
 -16  -3   7    6.49    0.76
   3 -16   7    5.46    0.77
 -16  -3   8    0.86    0.26
   3 -16   8    1.20    0.31
 -16  -3   8    1.37    0.32
  -4  16   0    2.77    0.52
  -4  16   0    1.46    0.49
  16   4   0    1.38    1.41
  -4  16   0    1.78    0.95
  -4  16   0    2.26    0.66
  -4  16   0    3.06    0.64
  -4  16   1    9.72    1.17
  -4  16   1    9.30    1.15
  -4  16  -1   12.65    1.29
  16   4  -1    8.55    2.19
  16   4   1   14.55    2.63
  -4  16   1    8.78    1.94
  -4  16   1   10.75    1.07
  -4  16   1   10.06    1.27
  -4  16   2   -0.07    0.51
  16   4  -2    0.41    1.41
  16   4   2    1.40    1.17
  -4  16   2    0.16    0.51
  -4  16   2   -0.08    0.51
  -4  16  -2    0.08    0.55
  -4  16   2    0.33    1.06
  -4  16   3    1.26    0.59
  16   4  -3    1.33    1.66
  16   4   3    0.74    1.28
  -4  16   3    2.15    0.65
  -4  16   3    0.38    1.36
  -4  16   3    1.13    0.59
  -4  16  -3    1.36    0.62
  16   4  -4    1.86    1.80
  16   4   4    4.39    0.95
  -4  16   4    0.97    3.38
  -4  16   4    4.90    1.86
  16   4   4    1.13    1.33
 -16  -4   4    3.52    0.66
  -4  16   5    0.90    0.56
  -4  16   5    0.68    3.64
  16   4   5    2.07    0.82
 -16  -4   5    1.31    0.53
 -16  -4   6   46.63    3.68
  -4  16   6   44.45    3.66
 -16  -4   6   46.48    3.56
 -16  -4   7    3.05    0.58
  -4  16   7    3.45    0.62
   4 -16   7    3.82    0.62
 -16  -4   7    3.41    0.57
 -16  -4   8   -0.11    0.24
   4 -16   8   -0.10    0.22
  -5  16   0   -0.06    0.38
  16   5   0   -1.03    1.33
  -5  16   0    0.07    0.42
  -5  16   1    0.69    0.37
  16   5  -1    0.37    1.23
  16   5   1    0.35    1.17
  -5  16   1   -0.08    0.54
  -5  16   1   -0.58    1.01
  -5  16   1    0.52    0.48
  -5  16  -1    0.60    0.51
  -5  16   2   34.84    2.67
  -5  16  -2   32.40    2.67
  16   5   2   29.33    3.95
  -5  16   2   28.47    2.58
  16   5  -2   27.57    4.18
  -5  16  -2   29.26    2.50
  -5  16   2   27.00    2.62
  -5  16   2   26.31    3.86
  -5  16   3   13.41    1.62
  -5  16   3   15.89    2.97
  -5  16  -3   19.77    1.79
  16   5  -3   16.68    3.33
  16   5   3   14.84    2.97
  -5  16   3   18.52    1.77
  -5  16   3   17.19    1.71
  16   5  -4  114.72   10.25
  16   5   4  102.58    9.54
  16   5   4  113.90    7.91
  -5  16   4  109.43    9.88
 -16  -5   4  111.77    7.57
  -5  16   5    6.29    0.99
  -5  16   5    7.90    3.82
  16   5   5    6.86    1.14
 -16  -5   5    5.75    0.84
 -16  -5   6    3.24    0.71
  -5  16   6    2.81    0.65
  -5  16   6    0.62    3.37
 -16  -5   6    3.21    0.58
 -16  -5   7    1.13    0.42
  -5  16   7    0.16    0.38
   5 -16   7    0.36    0.38
 -16  -5   7    0.90    0.38
 -16  -5   8   -0.05    0.24
  -6  16   0    9.07    1.75
  -6  16   0    7.93    1.07
  -6  16   0   10.30    1.09
  16   6   0    7.55    2.06
  -6  16   0    9.62    1.01
  -6  16  -1    5.94    1.38
  -6  16   1    6.16    0.88
  -6  16  -1    5.81    0.91
  16   6  -1    4.77    1.81
  16   6   1    7.36    2.01
  -6  16   1    3.48    0.80
  -6  16   1    6.90    0.98
  -6  16   1    6.56    1.70
  -6  16  -1    6.70    0.80
  -6  16   2    3.79    0.73
  -6  16  -2    3.91    0.79
  16   6  -2    4.38    1.77
  16   6   2    1.77    1.39
  -6  16   2    3.55    0.80
  -6  16   2    1.75    1.53
  -6  16   2    3.09    0.73
  -6  16  -2    3.28    0.65
  16   6  -3   46.92    5.66
  -6  16   3   44.97    3.65
  -6  16   3   48.68    3.66
  -6  16  -3   44.08    3.63
  16   6   3   36.03    4.93
  -6  16   3   41.62    3.63
  -6  16   3   36.10    5.09
  16   6   4    2.26    0.81
 -16  -6   4    2.33    0.54
  -6  16   5   19.61    1.87
  16   6   5   17.86    1.97
 -16  -6   5   19.06    1.69
  -6  16   6    0.99    0.53
  -6  16   6    0.29    3.00
 -16  -6   6    0.95    0.52
 -16  -6   6    0.99    0.44
 -16  -6   7    0.47    0.36
  -6  16   7    0.52    0.41
   6 -16   7   -0.29    0.37
 -16  -6   7   -0.19    0.36
  -6  16   8    1.12    1.72
 -16  -6   8    2.69    0.37
  -7  16   0    0.49    0.78
  -7  16   0    0.93    0.45
  16   7   0   -0.69    1.33
  -7  16   0    0.22    0.52
  -7  16   0   -0.05    0.36
  -7  16  -1    3.75    1.16
  -7  16   1    2.58    1.09
  -7  16   1    4.81    0.75
  -7  16   1    3.64    1.43
  16   7  -1    4.34    1.70
  16   7   1    6.30    1.93
  -7  16  -1    2.49    0.61
  -7  16   1    6.56    0.97
  -7  16   1    4.05    0.76
  -7  16  -1    4.31    0.76
  -7  16   1    4.43    0.68
  -7  16  -2    6.51    1.58
  -7  16   2   10.06    1.16
  -7  16   2   12.57    1.23
  -7  16  -2    9.92    1.15
  16   7  -2    8.24    2.36
  16   7   2    8.09    2.21
  -7  16  -2    7.85    1.01
  -7  16   2    9.25    1.20
  -7  16   2    6.05    2.10
  -7  16   3   45.62    3.83
  16   7  -3   37.85    5.46
  -7  16   3   34.65    5.23
  -7  16   3   47.88    3.82
  -7  16  -3   50.15    3.86
  16   7   3   42.25    5.33
  -7  16   3   48.86    3.87
  -7  16   4   35.56    2.69
  16   7   4   30.58    2.73
  -7  16   5    1.04    0.58
  -7  16   5   -1.19    3.23
  16   7   5    0.56    0.65
 -16  -7   5   -0.10    0.39
 -16  -7   6    7.58    1.02
  -7  16   6    8.74    1.07
 -16  -7   6    7.73    0.92
 -16  -7   7    0.78    0.38
  -7  16   7    0.96    0.41
   7 -16   7    0.52    0.34
 -16  -7   7    0.66    0.34
 -16  -7   8   -0.02    0.19
  16   8   0   15.16    3.10
  -8  16   0   21.11    1.93
  -8  16   0   20.32    2.86
  -8  16  -1    0.97    0.91
  -8  16   1   -0.53    0.81
  -8  16   1    1.03    0.46
  -8  16   1    0.67    0.46
  -8  16   1   -0.61    1.07
  16   8  -1    0.70    1.27
  16   8   1   -0.35    1.16
  -8  16   1    0.69    0.54
  -8  16  -1    0.54    0.54
  -8  16  -1    0.75    0.46
  -8  16  -2    0.23    0.88
  -8  16   2    0.72    0.54
  16   8   2    1.06    1.23
  -8  16   2   -1.07    1.42
  -8  16   2    2.26    0.72
  -8  16  -2    0.78    0.57
  -8  16   2    0.46    0.55
  -8  16  -2    1.40    0.53
  -8  16   3   32.86    3.01
  -8  16   3   35.07    3.04
  -8  16  -3   37.82    3.07
  -8  16   3   27.95    4.42
  16   8   3   32.70    4.36
  16   8  -3   27.76    4.48
  -8  16   3   43.40    3.16
  -8  16   4   -0.08    0.49
  16   8   4    0.19    0.62
  16   8   5   -0.62    0.65
 -16  -8   5   -0.19    0.39
 -16  -8   6    1.23    0.53
  -8  16   6    1.34    0.52
 -16  -8   6    1.65    0.45
  -8  16   7    1.21    0.45
 -16  -8   7    1.20    0.38
   8 -16   7    1.48    0.36
 -16  -8   7    1.73    0.38
  -9  16   0    0.26    0.72
  16   9   0    1.01    1.21
  -9  16   0    0.39    0.53
  -9  16   0   -0.11    0.42
  -9  16  -1    7.26    1.74
  -9  16   1   14.86    2.29
  -9  16   1   12.69    1.32
  -9  16  -1   10.19    1.25
  -9  16   1   11.44    1.25
  16   9  -1    6.45    2.34
  16   9   1    9.67    2.23
  -9  16   1    7.05    2.06
  -9  16  -1   11.66    1.20
  -9  16   1   14.55    1.27
  -9  16   2  464.51   34.10
  -9  16   2  496.28   34.17
  -9  16   2  386.32   35.16
  16   9   2  516.81   36.07
  16   9  -2  460.47   35.97
  -9  16  -2  538.29   34.21
  -9  16   2  441.94   34.18
  -9  16   2  484.16   36.02
  -9  16  -2  436.78   35.06
  -9  16   3   20.76    1.73
  -9  16  -3   15.21    1.61
  16   9  -3   14.63    2.87
  16   9   3   13.43    2.65
  -9  16   3   20.99    3.37
  -9  16   3   15.39    1.61
  16   9   3   12.59    1.64
  -9  16   3   13.94    1.57
  -9  16   4    6.78    0.99
  16   9   4    6.96    1.10
  16   9   5    0.82    0.62
 -16  -9   5    1.02    0.40
 -16  -9   6    2.03    0.57
  -9  16   6    3.42    0.67
 -16  -9   6    2.74    0.51
  -9  16   7    0.09    0.34
 -16  -9   7    0.21    0.30
 -16  -9   7    0.43    0.29
   9 -16   7    0.30    0.27
 -10  16   0   12.59    2.16
 -10  16   0   12.03    1.34
 -10  16   0   10.33    1.18
 -10  16  -1    9.09    2.01
 -10  16   1    8.58    1.95
 -10  16   1   15.81    1.51
 -10  16  -1   14.28    1.44
 -10  16   1   11.90    1.29
 -10  16   1   11.94    1.26
 -10  16  -1   10.55    1.23
 -10  16  -2    2.63    1.15
 -10  16   2    1.68    1.16
 -10  16   2    2.55    0.65
 -10  16   2    2.39    0.75
 -10  16   2    3.97    0.83
 -10  16  -2    3.89    0.83
 -10  16   2    3.25    1.79
 -10  16   3   13.36    1.44
 -10  16   3   13.96    1.48
 -10  16  -3   14.79    1.49
 -10  16   3   12.67    1.47
  16  10   3   12.54    1.50
 -10  16   4   -0.08    0.50
  16  10   4   -0.08    0.54
 -10  16   5    0.29    0.50
 -16 -10   5   -0.09    0.34
 -10  16   6    0.43    0.44
 -16 -10   6    0.22    0.41
 -16 -10   6    0.55    0.35
 -16 -10   7    2.03    0.38
 -10  16   7    1.29    0.41
 -16 -10   7    1.88    0.36
 -11  16   0    0.28    0.86
 -11  16   0   -0.06    0.43
 -11  16   0    0.08    0.57
 -11  16   1  141.68   11.46
 -11  16  -1  141.53   11.44
 -11  16   1  146.23   11.36
 -11  16  -1  175.68   11.38
 -11  16   1  149.09   11.32
 -11  16  -1  151.18   12.62
 -11  16   1  131.27   12.53
 -11  16  -2    2.20    1.05
 -11  16   2    2.26    1.17
 -11  16   2    3.52    0.71
 -11  16   2    2.19    1.47
 -11  16   2    3.36    0.83
 -11  16   2    2.43    0.72
 -11  16  -2    3.97    0.81
 -11  16   2    3.23    0.67
 -11  16   3    2.38    0.64
 -11  16   3    2.02    0.63
 -11  16  -3    1.97    0.62
 -11  16   3    0.73    0.57
 -11  16   4   10.44    1.23
 -11  16   5    4.14    0.77
 -16 -11   6   -0.15    0.35
 -16 -11   6    0.22    0.30
 -16 -11   7   -0.07    0.20
 -11  16   7    0.35    0.31
 -16 -11   7    0.35    0.23
 -12  16   0  205.94   13.89
 -12  16   0  183.24   13.67
 -12  16   0  157.16   14.87
 -12  16   1   30.75    2.95
 -12  16   1   31.91    2.86
  16  12   1   34.76    3.04
 -12  16   1   37.64    2.87
 -12  16  -1   32.85    2.83
 -12  16  -1   33.92    3.97
 -12  16   1   25.38    3.78
 -12  16   2    0.49    0.48
 -12  16   2    0.09    0.56
 -12  16   2    0.40    0.49
 -12  16   2    0.08    0.57
 -12  16  -2    0.31    0.54
 -12  16   3   26.32    2.05
 -12  16   3   23.02    2.01
 -12  16   4    1.17    0.55
 -12  16   5    2.33    0.61
 -16 -12   6    0.68    0.37
  12 -16   6    0.28    0.26
 -16 -12   6    0.44    0.29
 -12  16   7    4.43    0.55
 -12  16   7    3.50    0.46
  13 -16   0    0.18    0.62
 -13  16   0    0.39    0.49
  16  13   0   -0.41    0.60
 -13  16   0   -0.41    0.64
 -13  16   1    9.56    1.17
  16  13   1    8.57    1.20
 -13  16  -1    6.39    1.03
 -13  16   1    6.54    0.93
 -13  16  -1    9.86    1.04
 -13  16   2   53.59    3.85
 -13  16  -2   44.67    3.75
 -13  16   2   48.79    3.74
  16  13   2   49.63    3.91
 -13  16   2   37.16    3.72
 -13  16   2   45.18    3.64
 -13  16   3   23.65    2.21
 -13  16   3   25.24    2.24
 -13  16  -3   23.37    2.20
 -13  16   3   26.85    2.17
 -13  16   4   43.39    3.54
 -13  16   5    1.81    0.53
 -16 -13   6    0.40    0.34
 -13  16   7    3.43    0.48
 -13  16   7    3.46    0.40
  14 -16   0    3.43    0.90
  16  14   0    3.61    0.79
 -14  16   0    0.81    0.63
 -14  16   0    2.43    0.60
 -14  16   1    1.58    0.51
  14 -16   1    0.67    0.64
  16  14   1    0.86    0.66
 -14  16   1    0.72    0.62
 -14  16  -1    0.16    0.64
 -14  16  -1    0.77    0.50
 -14  16   2    0.74    0.46
  14 -16   2    0.29    0.71
 -14  16   2   -0.05    0.47
  16  14   2    0.89    0.66
 -14  16   2    0.66    0.59
 -14  16   2    0.53    0.57
 -14  16  -2    0.23    0.49
 -14  16   3   10.51    1.25
 -14  16   3   13.95    1.34
 -14  16  -3   10.77    1.27
 -14  16   3   11.59    1.21
 -14  16   4    4.73    0.82
 -14  16   4    6.34    0.80
 -14  16   5   -0.35    0.42
 -14  16   5   -0.12    0.38
 -16 -14   6    0.20    0.29
 -14  16   6    0.03    0.28
 -14  16   6    0.40    0.40
 -15  16   0   -0.37    0.45
  15 -16   0   -0.09    0.66
  16  15   0   -0.47    0.59
 -15  16   0    0.48    0.50
 -15  16   1   17.51    1.67
 -15  16  -1   13.23    1.57
  15 -16   1   16.53    1.79
  16  15   1   16.10    1.67
 -15  16   1   14.33    1.43
 -15  16   2   18.46    1.59
 -15  16  -2   13.46    1.46
 -15  16   2   14.69    1.45
  15 -16   2   12.94    1.65
  16  15   2   11.58    1.53
 -15  16   2   12.09    1.49
 -15  16   2   16.37    1.40
 -15  16   3    1.48    0.49
 -15  16   3    3.62    0.67
 -15  16   3    1.81    0.52
 -15  16  -3    3.09    0.61
 -15  16   4    2.25    0.58
 -15  16   4    2.77    0.51
 -15  16   5    0.52    0.34
 -15  16   5    0.31    0.41
 -16 -15   6    0.32    0.25
 -15  16   6   -0.15    0.29
 -15  16   6    0.07    0.24
 -16  16   0   15.08    1.64
  16 -16   0   13.95    1.73
 -16  16   0   16.75    1.47
  16  16   0   15.37    1.64
  16 -16  -1    2.54    0.82
  16 -16   1    4.37    0.95
  16  16   1    3.86    0.84
 -16  16   1    2.53    0.70
 -16  16  -1    1.30    0.64
 -16  16   1    2.75    0.56
 -16  16   2    1.18    0.44
  16  16   2    0.49    0.58
 -16  16   2    0.70    0.56
 -16  16   2    0.92    0.54
 -16  16  -2    0.43    0.56
 -16  16   2    0.28    0.39
 -16  16   3    0.96    0.45
 -16  16  -3    0.42    0.46
 -16  16   3    0.85    0.48
 -16  16   3    1.28    0.42
 -16  16   4    5.47    0.80
 -16  16   4    6.40    0.72
 -16  16   5    0.78    0.39
 -16  16   5    1.26    0.33
 -16  16   6    5.27    0.61
  17 -16   0    0.37    0.65
 -17  16   0    1.42    0.61
  17 -16  -1    2.10    0.75
  17 -16   1    0.47    0.71
  16  17   1    1.22    0.64
 -17  16   1   -0.07    0.60
 -17  16  -1    0.15    0.59
 -17  16   1    1.11    0.41
 -17  16   2   -0.06    0.43
 -17  16   2   -0.60    0.55
 -17  16  -2    0.62    0.53
 -17  16   2    0.08    0.33
 -17  16   3    0.75    0.43
 -17  16   3    0.11    0.43
 -17  16  -3    0.61    0.43
 -17  16   3    0.44    0.34
 -17  16   4    0.78    0.42
 -17  16   4    0.58    0.30
 -17  16   5    0.08    0.29
 -17  16   5   -0.02    0.21
  17 -15   0    4.63    1.07
  15  17   0    7.60    1.05
 -17  15   0    5.85    0.96
  17 -15   1    8.90    1.32
  15  17   1    9.53    1.23
 -17  15   1    7.00    1.06
 -17  15  -1    8.34    1.11
  17 -15   2    2.23    0.85
  15  17   2    2.65    0.80
 -17  15   2    3.42    0.69
 -17  15   2    3.67    0.75
 -17  15  -2    3.43    0.73
 -17  15   2    2.26    0.48
 -17  15   3   -0.29    0.37
  15  17   3    0.08    0.59
 -17  15   3   -0.06    0.43
 -17  15  -3   -0.53    0.48
 -17  15   3    0.04    0.31
 -17  15   4   12.08    1.17
 -17  15   4   10.31    1.02
 -17  15   5    0.04    0.33
 -17  15   5    0.08    0.25
 -17  15   6    8.14    0.81
  17 -14   0    0.59    0.75
  14  17   0   -1.08    0.68
 -17  14   0   -0.08    0.52
  14  17   1   -0.09    0.63
 -17  14   1    0.37    0.55
 -17  14  -1    0.90    0.59
 -17  14   2    3.09    0.59
  17 -14   2    2.12    0.87
  14  17   2    3.44    0.85
 -17  14   2    2.32    0.67
 -17  14  -2    2.18    0.68
 -17  14   3    2.14    0.54
  14  17   3    1.10    0.69
 -17  14   3    1.25    0.51
 -17  14  -3    1.69    0.52
 -17  14   3    1.48    0.41
 -17  14   4    1.79    0.53
 -17  14   4    2.31    0.43
 -17  14   5    0.34    0.39
 -17  14   5    0.17    0.27
 -17  14   6   -0.18    0.31
 -17  13   0   23.84    2.10
  17 -13   0   20.06    2.21
  13  17   0   22.23    2.17
  17 -13   1    4.78    0.96
  13  17   1    2.83    0.89
 -17  13   1    2.60    0.65
 -17  13  -1    2.86    0.71
  13  17  -1    2.67    0.74
 -17  13   2    1.85    0.49
  17 -13   2    1.19    0.83
  13  17   2    1.49    0.75
 -17  13   2    0.98    0.54
 -17  13  -2    1.23    0.57
 -17  13   3   15.45    1.50
 -17  13  -3   12.61    1.45
 -17  13   3   16.94    1.52
 -17  13   4    7.47    0.95
  13  17   4    7.97    1.11
 -17  13   4    7.69    0.83
 -17  13   5    1.49    0.50
 -17  13   5    1.42    0.36
 -17  13   6    1.98    0.45
 -17  12   0    1.86    0.69
  12  17   0    2.06    0.82
  17 -12   1    3.24    1.01
 -17  12   1    4.24    0.83
 -17  12  -1    5.03    0.87
  12  17   1    3.77    0.94
  12  17  -1    3.54    0.82
 -17  12   2    2.59    0.59
  17 -12   2    2.41    0.96
 -17  12   2    1.40    0.60
 -17  12  -2    2.09    0.64
  12  17   2    2.90    0.89
 -17  12   3    3.08    0.64
 -17  12   3    2.82    0.65
 -17  12  -3    2.33    0.57
 -17  12   4    4.08    0.74
  12  17   4    5.01    0.93
 -17  12   4    4.07    0.58
 -17  12   5    1.20    0.48
 -17  12   6   25.59    2.12
 -12 -17   6   25.76    2.05
 -17  11   0    1.47    0.65
  11  17   0    3.05    0.89
  17 -11   1    6.44    1.17
 -17  11   1    7.16    0.98
 -17  11  -1    5.14    0.93
  11  17   1    5.33    1.09
  11  17  -1    6.94    1.07
 -17  11   2    0.13    0.48
  17 -11   2   -0.22    0.78
 -17  11   2   -0.28    0.54
 -17  11  -2   -0.21    0.51
  11  17   2   -0.20    0.70
 -17  11   3   22.01    1.95
 -17  11  -3   19.02    1.91
 -17  11   3   22.67    1.97
  17 -11   3   21.24    2.23
 -17  11   4    8.22    1.00
  11  17   4    6.44    1.11
 -17  11   5    5.30    0.78
  11  17   5    6.27    0.88
 -11 -17   5    4.66    0.71
 -17  11   6   12.48    1.24
 -11 -17   6   13.14    1.19
 -17  10   0    1.09    0.48
  10  17   0   -0.09    0.68
  17 -10   1   21.21    2.31
  10  17  -1   25.76    2.30
  10  17   1   22.25    2.29
 -17  10   1   26.34    2.17
 -17  10  -1   20.61    2.10
 -17  10   2    4.20    0.78
  17 -10   2    4.34    1.06
 -17  10   2    6.08    0.88
 -17  10  -2    5.30    0.84
  10  17   2    6.02    1.11
 -17  10   3    3.07    0.68
  17 -10   3    2.05    0.97
 -17  10   3    2.08    0.58
 -17  10  -3    1.46    0.56
 -17  10   4   16.68    1.77
  10  17   4   20.66    2.00
 -10 -17   4   20.85    1.77
 -17  10   5    8.48    1.03
  10  17   5    9.19    1.11
 -10 -17   5    7.10    0.95
 -17  10   6    0.63    0.41
 -10 -17   6    0.74    0.39
 -17  10   7    2.85    0.45
 -10 -17   7    2.24    0.38
   9  17   0   49.97    3.80
 -17   9   0   39.85    3.54
  17  -9   1    1.51    0.83
 -17   9   1    3.73    0.68
 -17   9  -1    2.94    0.62
   9  17  -1    2.64    0.78
   9  17   1    2.71    0.88
 -17   9   2    2.53    0.63
  17  -9   2    2.78    0.89
 -17   9   2    2.57    0.69
 -17   9  -2    2.25    0.69
   9  17   2    4.85    1.04
 -17   9   2    2.51    1.07
 -17   9   3   29.09    2.31
  17  -9   3   20.35    2.46
   9  17   3   31.18    2.55
  17  -9   3   21.90    2.32
 -17   9   3   23.59    2.16
 -17   9  -3   23.73    2.15
 -17   9   4    2.22    0.60
   9  17   4    1.63    0.79
  17  -9   4    0.90    0.66
  -9 -17   4    2.11    0.59
 -17   9   5   34.96    3.11
   9  17   5   39.55    3.18
  -9 -17   5   39.42    3.10
 -17   9   6   -0.11    0.43
  -9 -17   6   -0.09    0.39
 -17   9   7    3.21    0.54
  -9 -17   7    4.86    0.56
 -17   8   0    0.90    0.44
  17  -8   0    0.38    1.37
   8  17   0    0.10    0.64
  17  -8   1    6.15    1.16
  17  -8  -1    4.51    1.95
 -17   8  -1    6.29    0.94
  17  -8   1    6.85    2.00
   8  17  -1    8.38    1.16
   8  17   1    6.90    1.20
 -17   8   1    7.96    0.98
 -17   8   2   41.86    3.72
  17  -8  -2   40.23    5.38
  17  -8   2   37.46    5.23
  17  -8   2   43.82    3.98
   8  17   2   55.35    4.11
 -17   8   2   54.03    3.81
 -17   8  -2   45.59    3.77
 -17   8   3   25.94    2.08
  17  -8   3   18.22    2.22
   8  17   3   16.62    2.09
  17  -8   3   20.57    2.14
  -8 -17   3   22.65    1.94
 -17   8   3   24.30    1.97
 -17   8  -3   19.78    1.91
 -17   8   4    0.61    0.54
   8  17   4   -0.78    3.97
   8  17   4    0.82    0.72
  17  -8   4    0.57    0.72
  -8 -17   4    1.85    0.56
 -17   8   5    0.36    0.56
   8  17   5   -0.70    4.06
   8  17   5   -0.14    0.56
  17  -8   5   -0.26    0.61
  -8 -17   5    0.55    0.48
 -17   8   6   14.03    1.34
  -8 -17   6   12.51    1.26
 -17   8   7    0.33    0.33
  -8 -17   7    0.21    0.31
  17  -7   0   64.11    7.78
   7  17   0   75.72    6.49
  17  -7   1   50.66    5.91
  17  -7   1   57.60    4.36
   7  17  -1   41.48    4.18
   7  17   1   58.88    4.41
  17  -7  -1   55.74    6.01
 -17   7   1   54.28    4.13
 -17   7  -1   50.06    4.11
 -17   7   2    2.42    0.65
  17  -7  -2    3.22    1.70
  17  -7   2    5.13    1.03
 -17   7   2    2.20    0.67
 -17   7  -2    2.84    0.69
  17  -7   2    4.21    1.74
 -17   7   3   34.68    2.86
  17  -7   3   35.21    4.52
  17  -7  -3   25.55    4.26
  17  -7   3   29.92    3.03
   7  17   3   40.43    3.13
 -17   7   3   21.52    3.26
 -17   7   3   32.58    2.75
 -17   7  -3   35.81    2.78
 -17   7   4    5.81    0.84
 -17   7   4    4.40    0.79
  17  -7   4    4.54    0.97
   7  17   4    3.39    0.89
  -7 -17   4    5.71    0.84
 -17   7   5    8.28    1.12
   7  17   5    9.16    1.19
  17  -7   5   10.96    1.34
  -7 -17   5    8.82    1.12
 -17   7   5    9.82    1.12
   7  17   6    2.74    3.42
  -7 -17   6    0.58    0.45
 -17   7   7    0.35    0.37
  -7 -17   7    0.64    0.36
  17  -6   0   -0.76    1.37
   6  17   0    0.70    0.70
 -17   6  -1    4.20    0.74
  17  -6  -1    5.82    2.03
  17  -6   1    6.53    2.14
   6  17   1    3.79    0.80
   6  17  -1    2.81    0.80
   6  17   1    4.67    1.02
 -17   6   2    6.59    0.94
  17  -6  -2    4.12    1.80
 -17   6  -2    7.05    0.96
  17  -6   2    8.78    2.29
 -17   6   2    7.84    0.92
 -17   6   3   28.77    2.52
  17  -6  -3   18.66    3.80
   6  17   3   33.41    2.80
  17  -6   3   28.36    4.03
 -17   6   3   29.48    2.46
 -17   6   3   27.32    2.43
 -17   6  -3   27.71    2.44
 -17   6   4   10.24    1.17
   6  17   4    9.46    1.35
  17  -6   4    8.98    1.29
 -17   6   4    7.80    1.05
  -6 -17   4    7.79    1.06
 -17   6   5   14.66    1.51
   6  17   5   14.67    1.51
  17  -6   5   14.00    1.66
  -6 -17   5   12.38    1.38
 -17   6   5   14.10    1.41
  -6 -17   6   14.56    1.36
 -17   6   6   14.09    1.37
 -17   6   7    0.14    0.35
   6  17   7    0.23    2.76
  -6 -17   7    0.20    0.33
   5  17   0    1.16    0.68
  17  -5   0    0.38    1.26
  17  -5   1    1.74    0.74
  17  -5  -1    3.14    1.52
   5  17   1    2.84    0.80
   5  17  -1    2.03    0.76
  17  -5   1    2.30    1.62
 -17   5   2    0.82    0.48
   5  17   2    1.69    0.70
  17  -5  -2    2.53    1.68
  17  -5   2    1.08    0.68
  17  -5   2    0.77    1.23
   5  17   2    1.52    3.81
   5  17   2    0.85    0.67
   5  17  -2    0.84    0.76
 -17   5   3  173.20   13.07
  17  -5  -3  165.12   15.28
   5  17   3  198.26   13.27
  17  -5   3  160.10   14.88
   5  17   3  150.54   15.35
   5  17   3  164.55   13.21
 -17   5   3  173.21   12.98
 -17   5   3  181.01   12.99
 -17   5  -3  187.04   13.01
 -17   5   4   23.18    2.12
   5  17   4   22.72    2.19
 -17   5   4   23.98    2.07
   5  17   4   23.07    2.23
  17  -5   4   21.82    2.26
 -17   5   5    4.59    0.85
   5  17   5    4.62    0.83
  17  -5   5    5.56    1.00
  -5 -17   5    4.48    0.77
 -17   5   5    3.50    0.74
  -5 -17   6    0.23    0.44
 -17   5   6    0.11    0.46
 -17   5   7    1.08    0.42
 -17   5   7    1.21    0.42
  -5 -17   7    0.73    0.41
  -5 -17   8    2.40    0.36
   4  17   0    1.21    0.65
  17  -4   0   -0.38    1.27
  17  -4  -1   79.80    9.11
  17  -4   1  103.98    9.53
   4  17   1  110.03    7.71
   4  17  -1  125.89    7.88
  17  -4   1   76.62    7.52
   4  17  -1  104.11    7.63
 -17   4   2   28.62    2.60
   4  17   2   33.39    2.82
   4  17  -2   34.97    2.93
  17  -4  -2   23.56    4.10
  17  -4   2   35.01    2.90
  17  -4   2   26.53    4.10
   4  17   2   26.65    5.03
   4  17   2   30.20    2.82
 -17   4   2   29.39    2.54
 -17   4   3   12.95    1.53
  17  -4  -3   13.32    3.10
  17  -4   3   13.57    1.74
   4  17   3   17.60    1.86
  17  -4   3   15.90    3.01
   4  17   3   17.08    1.72
 -17   4   3   17.63    1.52
 -17   4   3   14.91    1.47
 -17   4  -3   13.91    1.46
 -17   4   4   20.78    1.85
   4  17   4   15.31    1.80
   4  17   4   19.37    1.90
  17  -4   4   17.80    1.96
 -17   4   4   16.49    1.67
 -17   4   5   14.68    1.51
   4  17   5   11.64    1.43
   4  17   5   14.66    1.50
  17  -4   5   11.61    1.58
  -4 -17   5   14.19    1.44
 -17   4   5   14.56    1.41
  -4 -17   6    0.76    0.49
 -17   4   6    1.46    0.52
 -17   4   7    0.26    0.39
 -17   4   7    0.40    0.40
  -4 -17   7    0.04    0.38
  -4 -17   8    4.54    0.52
   3  17   0   14.65    1.51
  17  -3   0    9.14    2.47
   3  17   0    9.16    1.31
   3  17   0   12.64    1.20
  17  -3  -1   50.80    5.96
   3  17   1   49.08    4.21
  17  -3   1   48.70    5.91
   3  17   1   41.45    4.14
   3  17  -1   64.69    4.41
  17  -3   1   53.60    4.25
   3  17  -1   55.54    4.23
   3  17   1   51.00    3.96
 -17   3   2   20.92    2.11
   3  17   2   17.08    2.18
   3  17  -2   31.42    2.52
  17  -3  -2   27.82    4.19
  17  -3   2   22.57    2.33
  17  -3   2   22.94    3.61
   3  17  -2   26.53    2.31
 -17   3   2   25.99    2.09
   3  17   2   26.25    2.05
 -17   3   3   50.10    3.76
  17  -3  -3   47.47    5.95
   3  17   3   38.87    3.74
  17  -3   3   43.11    5.45
   3  17   3   44.19    3.79
   3  17  -3   52.14    3.94
  17  -3   3   55.30    4.06
   3  17   3   28.13    6.06
   3  17   3   38.99    3.81
   3  17   3   46.97    3.53
 -17   3   3   44.23    3.60
 -17   3   4    6.31    0.97
   3  17   4    5.22    1.02
   3  17   4    8.46    1.16
  17  -3   4    6.63    1.17
 -17   3   4    6.84    0.91
 -17   3   5   42.12    3.19
   3  17   5   32.99    3.13
   3  17   5   36.12    3.09
  17  -3   5   37.25    3.29
 -17   3   5   36.37    3.03
   3  17   6    0.19    0.43
   3  17   6    1.69    3.73
  -3 -17   6    0.18    0.49
 -17   3   6    0.17    0.47
 -17   3   7    1.24    0.46
  -3 -17   7    0.51    0.43
 -17   3   7    0.69    0.40
   2  17   0   -0.09    0.57
  17  -2   0   -0.38    1.48
   2  17   0    0.34    0.52
   2  17   0    0.40    0.38
   2  17   1    2.08    0.64
   2  17  -1    2.30    0.66
   2  17   1    2.02    0.71
  17  -2  -1    2.04    1.72
  17  -2   1    1.26    0.63
  17  -2   1    1.91    1.61
   2  17  -1    2.63    0.68
   2  17   1    0.99    0.62
   2  17   1    1.17    0.42
   2  17  -1    1.77    0.52
 -17   2   2   39.94    3.42
  17  -2  -2   35.92    5.17
  17  -2   2   33.09    4.83
   2  17   2   53.57    3.73
   2  17  -2   47.66    3.72
  17  -2   2   42.48    3.64
   2  17   2   42.50    3.33
   2  17  -2   36.51    3.49
 -17   2   2   43.46    3.36
 -17   2   3   -0.07    0.52
   2  17   3    0.78    0.62
  17  -2  -3   -0.94    1.50
   2  17   3    1.26    0.55
   2  17  -3    0.19    0.67
  17  -2   3    0.73    0.77
  17  -2   3   -0.39    1.31
   2  17   3    0.70    1.12
 -17   2   3    0.44    0.43
 -17   2   4    3.77    0.80
   2  17   4    3.33    0.81
   2  17   4    3.95    0.87
  17  -2   4    3.63    0.93
 -17   2   4    3.97    0.72
 -17   2   5    0.24    0.59
   2  17   5    0.89    0.55
   2  17   5    0.84    0.56
  17  -2   5    0.60    0.68
 -17   2   5    0.31    0.48
 -17   2   6    0.58    0.49
   2  17   6    0.20    0.43
  17  -2   6    0.62    0.67
  -2 -17   6    1.17    0.52
 -17   2   6    1.52    0.52
 -17   2   7    0.16    0.39
 -17   2   7    0.61    0.42
 -17   2   8    1.68    0.34
 -17   2   8    1.38    0.28
  -2 -17   8    1.69    0.34
   1  17   0    1.54    0.62
   1  17   0    2.66    0.69
  17  -1   0   -0.38    1.17
   1  17   0    0.85    0.56
   1  17   0    2.90    0.54
   1  17   1    4.75    0.77
   1  17  -1    4.39    0.77
   1  17   1    4.87    0.85
  17  -1  -1    4.53    1.83
  17  -1   1    3.28    0.82
  17  -1   1    1.90    1.53
   1  17  -1    2.03    0.65
   1  17  -1    3.81    0.65
   1  17   1    3.06    0.61
   1  17   2   37.33    3.06
  17  -1   2   33.20    4.55
   1  17   2   38.57    3.06
   1  17  -2   25.36    2.93
  17  -1  -2   28.02    4.49
  17  -1   2   36.47    3.09
   1  17   2   26.61    5.07
   1  17  -2   37.14    3.02
   1  17   2   45.03    3.19
   1  17   2   34.69    4.29
   1  17   2   32.40    2.76
 -17   1   3    3.91    0.75
   1  17   3    6.38    0.90
   1  17  -3    4.79    0.87
   1  17   3    4.86    0.89
  17  -1  -3    4.23    2.10
  17  -1   3    3.55    0.98
   1  17   3    0.35    3.62
  17  -1   3    2.32    1.66
   1  17   3    4.89    1.68
 -17   1   3    3.74    0.67
 -17   1   4   40.23    3.28
   1  17   4   39.57    3.30
   1  17   4   42.02    3.37
  17  -1   4   36.62    3.35
 -17   1   4   35.28    3.09
 -17   1   5    1.06    0.57
   1  17   5    1.31    0.61
   1  17   5    0.96    0.57
  17  -1   5    0.90    0.71
 -17   1   5    1.40    0.54
 -17   1   6    9.04    1.11
   1  17   6    7.12    1.02
  -1 -17   6    9.83    1.07
 -17   1   6    8.79    1.01
  17  -1   6    6.19    1.13
 -17   1   7   26.38    2.17
 -17   1   7   27.49    2.13
 -17   1   8    1.96    0.36
   1  17   8    1.90    2.31
 -17   1   8    3.67    0.44
  -1 -17   8    3.63    0.45
   0  17   0    0.08    0.51
   0  17   0    0.16    0.47
  17   0   0   -0.38    1.56
   0  17   0    0.10    0.37
   0  17   0    0.08    0.48
   0  17   1  202.34   15.36
  17   0   1  217.42   17.31
   0  17   1  200.42   15.36
   0  17  -1  224.74   15.44
  17   0   1  221.63   15.39
   0  17  -1  205.55   15.19
   0  17  -1  222.21   15.40
   0  17   1  172.07   16.37
  17   0  -1  243.59   17.84
   0  17   1  202.36   15.14
   0  17   2   24.59    2.14
   0  17   2   24.78    2.14
   0  17  -2   21.38    2.11
  17   0  -2   15.57    3.31
  17   0   2   19.15    2.09
  17   0   2   15.36    3.10
   0  17   2   20.41    1.84
   0  17  -2   20.48    2.05
   0  17   2   26.79    2.21
   0  17   2   18.39    3.03
   0  17   3    6.53    0.94
   0  17  -3    7.55    1.02
   0  17   3    5.47    0.95
  17   0  -3    5.68    2.23
  17   0   3    6.15    2.01
   0  17   3    4.56    1.75
 -17   0   3    5.82    0.82
 -17   0   4   42.44    3.03
   0  17   4   28.37    2.91
   0  17   4   37.15    3.00
  17   0   4   32.39    3.04
   0  17   4   32.43    4.44
 -17   0   4   31.54    2.77
   0  17   5    0.16    0.53
   0  17   5    0.67    0.49
  17   0   5    0.40    0.69
 -17   0   5    0.36    0.54
 -17   0   6    9.48    1.10
   0  17   6    6.24    0.98
 -17   0   6    8.15    0.98
  17   0   6    7.67    1.19
 -17   0   7    2.31    0.52
   0  17   7    0.92    0.37
   0 -17   7    0.54    0.46
 -17   0   7    1.76    0.47
   0 -17   8    1.69    0.36
 -17   0   8    2.14    0.35
  -1  17   0   91.34    7.11
  -1  17   0  101.26    7.16
  -1  17   0   97.36    6.93
  -1  17   0   80.46    7.06
  -1  17   1    5.17    0.91
  -1  17   1    3.41    1.40
  17   1   1    5.47    0.90
  -1  17  -1    6.12    0.93
  -1  17   1    5.70    0.75
  -1  17  -1    6.04    0.80
  -1  17   1    5.00    0.88
  -1  17  -1    5.30    0.96
  -1  17   2   53.76    3.95
  -1  17   2   46.62    3.89
  -1  17  -2   54.33    4.01
  17   1   2   44.12    3.93
  -1  17  -2   46.05    3.89
  -1  17   2   50.34    3.96
  -1  17   2   48.26    5.23
  -1  17   3  107.60    8.24
  -1  17  -3  104.87    8.26
  -1  17  -3  120.19    8.28
  -1  17   3   87.71    9.57
 -17  -1   3  107.93    8.04
 -17  -1   4   30.14    2.55
  -1  17   4   28.28    2.56
  -1  17   4   27.17    2.55
  -1  17   4   27.48    4.05
 -17  -1   4   26.94    2.36
  -1  17   5   37.85    3.41
 -17  -1   5   43.56    3.34
 -17  -1   6   14.01    1.42
  -1  17   6   11.42    1.32
 -17  -1   6   11.80    1.25
 -17  -1   7    2.59    0.53
  -1  17   7    2.02    0.46
   1 -17   7    1.99    0.54
 -17  -1   7    1.42    0.43
  -1  17   8    0.92    1.97
   1 -17   8    2.70    0.40
 -17  -1   8    2.21    0.37
  -2  17   0    0.83    0.53
  17   2   0    1.51    1.45
  -2  17   0    1.21    0.57
  -2  17   0    1.53    0.58
  -2  17   0    1.02    0.47
  -2  17   1   17.59    1.83
  -2  17  -1   22.39    1.96
  17   2   1   21.51    1.91
  -2  17   1   16.01    1.79
  17   2  -1   21.08    3.46
  -2  17   1   14.45    2.59
  17   2   1   24.68    3.56
  -2  17  -1   19.33    1.88
  -2  17   1   20.02    1.91
  -2  17  -1   17.56    1.68
  -2  17   1   17.38    1.64
  -2  17   2   11.00    1.27
  17   2  -2    9.77    2.59
  17   2   2   10.05    1.31
  -2  17   2    2.34    3.12
  17   2   2    9.69    2.34
  -2  17  -2    9.87    1.22
  -2  17   2    9.87    1.28
  -2  17   2    8.87    2.14
  -2  17   2    9.16    1.22
  -2  17  -2    8.86    1.25
  -2  17   3    6.49    0.97
  -2  17  -3    6.04    0.98
  17   2  -3    5.16    2.08
  17   2   3    5.74    1.90
  -2  17  -3    6.55    0.99
  -2  17   3    7.83    1.11
  -2  17   3    8.78    2.20
  -2  17   4    7.76    1.16
  17   2   4    9.09    1.31
 -17  -2   4    9.82    1.05
  -2  17   5    2.14    0.72
  17   2   5    3.64    0.95
 -17  -2   5    4.11    0.70
 -17  -2   6    8.39    1.02
  -2  17   6    6.26    0.93
 -17  -2   6    7.17    0.87
  17   2   6    5.03    1.02
 -17  -2   7    1.26    0.45
  -2  17   7    0.47    0.35
   2 -17   7    0.62    0.43
 -17  -2   7    1.34    0.41
  -2  17   8   -0.59    1.88
   2 -17   8    0.40    0.25
 -17  -2   8   -0.10    0.21
  -3  17   0   43.44    3.28
  -3  17   0   35.42    3.22
  -3  17   0   32.91    3.24
  -3  17   0   40.53    3.11
  -3  17   1   21.04    1.81
  -3  17  -1   13.63    1.62
  -3  17   1   15.59    1.72
  -3  17  -1   14.87    1.73
  17   3   1   14.90    1.69
  17   3  -1   18.18    3.28
  17   3   1   20.21    3.28
  -3  17   1   18.05    2.69
  -3  17  -1   21.48    1.89
  -3  17   1   18.51    1.81
  -3  17   1   18.57    1.59
  -3  17  -1   18.30    1.61
  17   3  -2   65.21    7.00
  17   3   2   62.94    6.62
  -3  17   2   76.57    5.05
  -3  17  -2   59.50    4.94
  -3  17   2   80.00    5.06
  17   3   2   47.10    4.84
  -3  17  -2   64.54    4.98
  -3  17   2   57.05    4.92
  -3  17   2   50.12    6.06
  17   3  -3   37.21    5.14
  -3  17   3   33.43    3.09
  -3  17   3   37.67    3.14
  -3  17  -3   39.73    3.19
  17   3   3   28.75    4.39
  -3  17  -3   38.19    3.17
  -3  17   3   35.64    3.15
  -3  17   3   37.06    4.65
  -3  17   4    0.77    0.62
  17   3   4    2.18    0.78
 -17  -3   4    2.47    0.59
  -3  17   5    1.40    0.63
  17   3   5    1.46    0.77
 -17  -3   5    2.15    0.53
 -17  -3   6    0.07    0.49
  -3  17   6   -0.14    0.48
 -17  -3   6    0.15    0.37
 -17  -3   7    5.43    0.72
  -3  17   7    4.81    0.69
   3 -17   7    5.54    0.71
 -17  -3   7    4.79    0.64
  -3  17   8    0.41    1.70
   3 -17   8   -0.11    0.22
 -17  -3   8    0.23    0.21
  -4  17   0   -0.14    0.42
  17   4   0    0.37    1.34
  -4  17   0   -0.27    0.53
  -4  17   0    0.10    0.36
  -4  17   0   -0.40    0.50
  -4  17   1   24.47    2.19
  -4  17   1   21.87    2.16
  -4  17  -1   25.95    2.25
  17   4  -1   20.44    3.54
  17   4   1   20.57    3.51
  -4  17  -1   24.42    2.29
  -4  17   1   31.30    2.39
  -4  17   1   21.83    2.01
  -4  17   1   18.99    3.03
  -4  17  -1   23.15    2.04
  -4  17   2  109.17    7.70
  17   4   2   99.05    9.39
  -4  17   2   93.66    7.63
  -4  17  -2  119.57    7.80
  17   4  -2  114.35   10.06
  -4  17  -2   79.05    7.59
  -4  17   2  111.79    7.77
  -4  17   2   93.19    9.10
  -4  17   3   16.44    1.74
  -4  17   3   16.41    1.68
  -4  17  -3   18.37    1.81
  17   4  -3   11.06    2.92
  17   4   3   15.06    2.93
  -4  17   3   14.67    2.94
  -4  17  -3   18.23    1.80
  -4  17   3   16.59    1.77
  17   4   4   10.56    1.48
 -17  -4   4   11.79    1.19
  -4  17   5   10.95    1.36
  17   4   5   14.24    1.56
 -17  -4   5   11.54    1.21
 -17  -4   6    1.30    0.54
  -4  17   6    0.84    0.52
 -17  -4   6    0.92    0.45
 -17  -4   7    0.89    0.40
  -4  17   7    0.91    0.41
   4 -17   7    0.09    0.37
 -17  -4   7    0.78    0.36
  -4  17   8   -0.12    1.63
 -17  -4   8   -0.02    0.19
  -5  17   0   32.24    2.73
  -5  17   0   33.05    2.80
  17   5   0   25.58    4.17
  -5  17   1    0.75    0.48
  17   5  -1    2.78    1.58
  17   5   1    2.25    1.49
  -5  17   1    1.17    0.52
  -5  17   1    0.53    0.43
  -5  17   1    1.20    0.59
  -5  17  -1    1.31    0.63
  -5  17   1    2.05    1.20
  -5  17   2   30.29    2.72
  -5  17   2   36.69    2.82
  -5  17  -2   32.29    2.80
  17   5  -2   21.56    4.14
  17   5   2   24.71    3.98
  -5  17   2   32.48    2.82
  -5  17   2   23.46    3.84
  -5  17   3    1.00    0.61
  17   5  -3    0.46    1.59
  17   5   3    1.93    1.58
  -5  17   3    1.26    0.61
  -5  17   3    2.70    1.62
  -5  17   3    1.02    0.64
  -5  17  -3   -0.08    0.65
  17   5   4    0.80    0.66
 -17  -5   4    0.20    0.36
  -5  17   5   11.78    1.35
  17   5   5    8.52    1.37
 -17  -5   5   10.81    1.11
 -17  -5   6    1.46    0.56
  -5  17   6    1.17    0.56
 -17  -5   6    1.57    0.46
 -17  -5   7    1.55    0.44
  -5  17   7    1.28    0.44
   5 -17   7    1.71    0.43
 -17  -5   7    1.19    0.38
  -6  17   0    0.27    0.39
  -6  17   0    1.13    0.55
  17   6   0   -0.37    1.39
  -6  17   1    1.13    0.54
  -6  17   1    0.44    0.46
  17   6  -1    1.96    1.56
  -6  17   1   -0.30    0.91
  17   6   1    0.75    1.30
  -6  17   1    0.09    0.53
  -6  17  -1    0.50    0.43
  -6  17  -1    0.90    0.53
  -6  17   2   18.72    1.92
  -6  17   2   22.24    2.01
  -6  17  -2   18.54    1.95
  17   6  -2   17.39    3.29
  17   6   2   18.58    3.27
  -6  17   2   20.75    2.02
  -6  17   2   18.75    3.23
  -6  17   3   14.50    1.57
  -6  17   3   15.94    1.60
  -6  17  -3   16.37    1.61
  17   6  -3    9.92    2.80
  17   6   3   20.77    3.20
  -6  17   3   11.47    1.51
  -6  17   3   15.46    3.04
  -6  17   4    9.00    1.11
  17   6   4    5.45    1.10
  -6  17  -4    6.66    1.02
  -6  17   5   31.57    2.54
  17   6   5   26.75    2.58
 -17  -6   5   26.05    2.27
 -17  -6   6    0.57    0.49
  -6  17   6    0.54    0.50
 -17  -6   6    0.75    0.39
 -17  -6   7    2.71    0.51
  -6  17   7    3.25    0.56
   6 -17   7    3.02    0.51
 -17  -6   7    3.52    0.50
  -7  17   0   16.11    2.45
  -7  17   0   15.05    1.54
  -7  17   0   15.15    1.65
  17   7   0   12.68    2.78
  -7  17   0   17.48    1.53
  -7  17   1  112.14    8.37
  17   7  -1  108.83   10.20
  -7  17   1  108.64    8.42
  -7  17  -1  109.92    8.43
  17   7   1  115.03   10.30
  -7  17  -1  111.14    8.27
  -7  17   1  116.70    8.53
  -7  17   1   97.91    9.64
  -7  17   1  113.42    8.27
[truncated: 11,800,732 more chars]
